# Supplementary material for: Genomic analysis of clinical Aeromonas isolates reveals genetic diversity but little evidence of genetic determinants for diarrhoeal disease
Source: Microb Genom. 2024 Mar 7;10(3):001211. doi: 10.1099/mgen.0.001211 (PMC10999740; doi:10.1099/mgen.0.001211)
Supplement: Uncited Table S1. [file mgen-10-01211-s002.xlsx]

## Sheet: Contents
Sheet	Legend
S1	Table S1 List of strains metadata and sequence data Accession.
S2	Table S2 Average Nucleotide Identity (ANI) of strains investigated in this study. Values >= 95.8 are shaded red.
S4	Table S4. Summary table of presence/absence of virulence genes and AMR genes.
S5	Table S5. logistic regression analysis to test for association candidate virulence genes with MSD. Candidate virulence genes that were universally present or had a frequency of less than 5 were excluded from the analysis and a chi square test of association was carried out on the remaining 136 genes.
S6	Table S6. Association of putative virulence genes with MSD. Multivariate analysis was carried out for 34 candidate virulence genes with a p-value of less than or equal to 0.2 in a chi square test of association. Four models were constructed using a backward elimination process; a multivariate model adjusted for the presence of all other genes, a model additionally adjusted for presence of all oth…
File S1	File S1. FASTA file of sequences used as representative virulence and AMR genes

## Sheet: S1
Table S1 List of strains and sequence data Accession.
Sample Name	Lane ID	Study Accession	Sample Accession	Experiment Accession	Run Accession	Species Name	Disease	Date of Isolation	Age strata
704227	21765_7#1	PRJEB1611	SAMEA1964176	ERX284924	ERR311643	Aeromonas veronii	asymptomatic	2011-03-01	24-59
702039	21765_7#10	PRJEB1611	SAMEA1964342	ERX290283	ERR317135	Aeromonas caviae	asymptomatic	2009-01-19	24-59
702595	21765_7#100	PRJEB1611	SAMEA1965934	ERX284896	ERR311615	Aeromonas veronii	asymptomatic	06/08/2009	NK
704007	21765_7#101	PRJEB1611	SAMEA1967489	ERX284913	ERR311632	Aeromonas veronii	asymptomatic	2010-12-15	24-59
700783	21765_7#102	PRJEB1611	SAMEA1970988	ERX284886	ERR311605	Aeromonas caviae	MSD	2008-12-30	24-59
703620	21765_7#103	PRJEB1611	SAMEA1972692	ERX284906	ERR311625	Aeromonas caviae	asymptomatic	2010-07-14	24-59
702399	21765_7#104	PRJEB1611	SAMEA2050013	ERX284891	ERR311610	Aeromonas veronii	asymptomatic	2009-05-28	24-59
702465	21765_7#105	PRJEB1611	SAMEA2050014	ERX284892	ERR311611	Aeromonas caviae	asymptomatic	2009-06-12	24-59
702575	21765_7#106	PRJEB1611	SAMEA2050015	ERX284894	ERR311613	Aeromonas caviae	asymptomatic	2009-07-30	24-59
702885	21765_7#107	PRJEB1611	SAMEA2050017	ERX284897	ERR311616	Aeromonas caviae	asymptomatic	2009-12-15	24-59
702876	21765_7#108	PRJEB1611	SAMEA2050018	ERX284898	ERR311617	Aeromonas caviae	MSD	2010-01-25	24-59
703075	21765_7#109	PRJEB1611	SAMEA2050019	ERX284900	ERR311619	Aeromonas caviae	asymptomatic	2010-02-25	24-59
703032	21765_7#11	PRJEB1611	SAMEA2050020	ERX284901	ERR311620	Aeromonas caviae	asymptomatic	2010-02-22	24-59
703135	21765_7#110	PRJEB1611	SAMEA2050021	ERX284903	ERR311622	Aeromonas caviae	asymptomatic	2010-04-10	24-59
703149	21765_7#111	PRJEB1611	SAMEA2050022	ERX284904	ERR311623	Aeromonas caviae	asymptomatic	2010-04-23	24-59
703624	21765_7#112	PRJEB1611	SAMEA2050023	ERX284907	ERR311626	Aeromonas caviae	asymptomatic	2010-07-17	24-59
703636	21765_7#113	PRJEB1611	SAMEA2050024	ERX284909	ERR311628	Aeromonas caviae	asymptomatic	2010-08-08	24-59
703650	21765_7#114	PRJEB1611	SAMEA2050025	ERX284910	ERR311629	Aeromonas caviae	asymptomatic	2010-08-23	24-59
703888	21765_7#115	PRJEB1611	SAMEA2050026	ERX284912	ERR311631	Aeromonas veronii	asymptomatic	2010-12-07	24-59
704020	21765_7#116	PRJEB1611	SAMEA2050027	ERX284915	ERR311634	Aeromonas dhakensis	asymptomatic	2011-01-07	24-59
704021	21765_7#117	PRJEB1611	SAMEA2050028	ERX284916	ERR311635	Aeromonas caviae	MSD	2011-01-08	24-59
704024	21765_7#118	PRJEB1611	SAMEA2050029	ERX284918	ERR311637	Aeromonas caviae	asymptomatic	2011-01-12	24-59
704028	21765_7#119	PRJEB1611	SAMEA2050030	ERX284919	ERR311638	Aeromonas caviae	MSD	2011-01-21	24-59
704205	21765_7#12	PRJEB1611	SAMEA2050031	ERX284921	ERR311640	Aeromonas caviae	MSD	2011-02-08	24-59
704210	21765_7#120	PRJEB1611	SAMEA2050032	ERX284922	ERR311641	Aeromonas caviae	asymptomatic	2011-02-14	24-59
702168	21765_7#121	PRJEB1611	SAMEA2050034	ERX284927	ERR311646	Aeromonas caviae	asymptomatic	2009-02-27	24-59
702611	21765_7#122	PRJEB1611	SAMEA2050035	ERX284928	ERR311647	Aeromonas caviae	MSD	2009-08-12	24-59
700004	21765_7#123	PRJEB1611	SAMEA2051506	ERX290275	ERR317127	Aeromonas caviae	MSD	2008-03-29	24-59
700543	21765_7#124	PRJEB1611	SAMEA2051508	ERX290278	ERR317130	Aeromonas caviae	MSD	2008-07-15	24-59
700701	21765_7#125	PRJEB1611	SAMEA2051509	ERX290280	ERR317132	Aeromonas caviae	MSD	2008-08-25	24-59
700888	21765_7#126	PRJEB1611	SAMEA2051510	ERX290281	ERR317133	Aeromonas caviae	MSD	2009-01-05	24-59
702029	21765_7#127	PRJEB1611	SAMEA2051511	ERX290284	ERR317136	Aeromonas caviae	MSD	2009-01-31	24-59
702011	21765_7#128	PRJEB1611	SAMEA2051513	ERX290287	ERR317139	Aeromonas caviae	MSD	2009-02-07	24-59
702123	21765_7#129	PRJEB1611	SAMEA2051514	ERX290289	ERR317141	Aeromonas enteropelogenes	MSD	2009-03-19	24-59
702220	21765_7#13	PRJEB1611	SAMEA2051515	ERX290290	ERR317142	Aeromonas caviae	asymptomatic	2009-03-21	24-59
702282	21765_7#130	PRJEB1611	SAMEA2051516	ERX290292	ERR317144	Aeromonas veronii	asymptomatic	2009-04-17	24-59
702382	21765_7#131	PRJEB1611	SAMEA2051517	ERX290293	ERR317145	Aeromonas caviae	asymptomatic	2009-05-22	24-59
702559	21765_7#132	PRJEB1611	SAMEA2051632	ERX290295	ERR317147	Aeromonas caviae	MSD	2009-08-19	24-59
702640	21765_7#133	PRJEB1611	SAMEA2051633	ERX290296	ERR317148	Aeromonas veronii	asymptomatic	2009-08-26	24-59
702831	21765_7#134	PRJEB1611	SAMEA2051634	ERX290298	ERR317150	Aeromonas caviae	MSD	2009-12-21	24-59
702777	21765_7#135	PRJEB1611	SAMEA2051635	ERX290299	ERR317151	Aeromonas caviae	asymptomatic	2010-01-28	24-59
703210	21765_7#136	PRJEB1611	SAMEA2051636	ERX290301	ERR317153	Aeromonas caviae	MSD	2010-03-19	24-59
703232	21765_7#137	PRJEB1611	SAMEA2051637	ERX290302	ERR317154	Aeromonas sanarellii	MSD	2010-04-28	24-59
703364	21765_7#138	PRJEB1611	SAMEA2051638	ERX290304	ERR317156	Aeromonas dhakensis	MSD	2010-06-22	24-59
703714	21765_7#139	PRJEB1611	SAMEA2051639	ERX290305	ERR317157	Aeromonas veronii	asymptomatic	2010-07-30	24-59
703754	21765_7#14	PRJEB1611	SAMEA2051640	ERX290307	ERR317159	Aeromonas dhakensis	MSD	2010-10-13	24-59
703936	21765_7#140	PRJEB1611	SAMEA2051641	ERX290308	ERR317160	Aeromonas caviae	MSD	2010-12-24	24-59
700052	21765_7#141	PRJEB1611	SAMEA2051642	ERX290310	ERR317162	Aeromonas dhakensis	MSD	2008-03-12	24-59
700053	21765_7#143	PRJEB1611	SAMEA2051643	ERX290311	ERR317163	Aeromonas caviae	MSD	2008-03-18	24-59
700339	21765_7#144	PRJEB1611	SAMEA2051644	ERX290313	ERR317165	Aeromonas caviae	MSD	2008-04-23	24-59
700078	21765_7#145	PRJEB1611	SAMEA2051645	ERX290314	ERR317166	Aeromonas caviae	asymptomatic	2008-04-25	24-59
700319	21765_7#146	PRJEB1611	SAMEA2051646	ERX290316	ERR317168	Aeromonas enteropelogenes	MSD	2008-06-24	24-59
700722	21765_7#147	PRJEB1611	SAMEA2051647	ERX290317	ERR317169	Aeromonas veronii AMC_34	MSD	2008-09-02	24-59
700951	21765_7#148	PRJEB1611	SAMEA2051648	ERX290319	ERR317171	Aeromonas caviae	MSD	2009-01-10	24-59
702355	21765_7#149	PRJEB1611	SAMEA2051649	ERX290320	ERR317172	Aeromonas veronii	MSD	2009-05-15	24-59
702588	21765_7#15	PRJEB1611	SAMEA2051650	ERX290322	ERR317174	Aeromonas enteropelogenes	asymptomatic	2009-08-06	24-59
702766	21765_7#150	PRJEB1611	SAMEA2051652	ERX290325	ERR317177	Aeromonas caviae	MSD	2009-10-28	24-59
702769	21765_7#151	PRJEB1611	SAMEA2051653	ERX290326	ERR317178	Aeromonas veronii	asymptomatic	2009-11-05	24-59
702865	21765_7#152	PRJEB1611	SAMEA2051654	ERX290328	ERR317180	Aeromonas veronii	MSD	2009-12-10	24-59
703413	21765_7#153	PRJEB1611	SAMEA2051656	ERX290331	ERR317183	Aeromonas caviae	asymptomatic	2010-05-19	24-59
703698	21765_7#154	PRJEB1611	SAMEA2051657	ERX290332	ERR317184	Aeromonas veronii	asymptomatic	2010-09-24	24-59
703879	21765_7#155	PRJEB1611	SAMEA2051659	ERX290335	ERR317187	Aeromonas caviae	MSD	2010-10-22	24-59
703899	21765_7#156	PRJEB1611	SAMEA2051774	ERX290337	ERR317189	Aeromonas caviae	asymptomatic	2010-11-11	24-59
703889	21765_7#157	PRJEB1611	SAMEA2051775	ERX290338	ERR317190	Aeromonas veronii	MSD	2010-11-01	24-59
700082	21765_7#158	PRJEB1611	SAMEA2051776	ERX290340	ERR317192	Aeromonas veronii	MSD	2008-03-13	24-59
700388	21765_7#159	PRJEB1611	SAMEA2051777	ERX290341	ERR317193	Aeromonas dhakensis	MSD	2008-03-29	24-59
700241	21765_7#16	PRJEB1611	SAMEA2051778	ERX290343	ERR317195	Aeromonas caviae	MSD	2008-05-16	24-59
700092	21765_7#160	PRJEB1611	SAMEA2051779	ERX290344	ERR317196	Aeromonas caviae	MSD	2008-05-29	24-59
702442	21765_7#161	PRJEB1611	SAMEA2051780	ERX284858	ERR311577	Aeromonas caviae	asymptomatic	2009-06-18	24-59
702492	21765_7#162	PRJEB1611	SAMEA2051781	ERX284859	ERR311578	Aeromonas caviae	asymptomatic	2009-06-20	24-59
702957	21765_7#163	PRJEB1611	SAMEA2051782	ERX284861	ERR311580	Aeromonas caviae	MSD	2010-01-26	24-59
703100	21765_7#164	PRJEB1611	SAMEA2051783	ERX284862	ERR311581	Aeromonas caviae	asymptomatic	2010-02-26	24-59
703292	21765_7#165	PRJEB1611	SAMEA2051784	ERX284864	ERR311583	Aeromonas dhakensis	MSD	2010-04-18	24-59
703452	21765_7#166	PRJEB1611	SAMEA2051785	ERX284865	ERR311584	Aeromonas caviae	asymptomatic	2010-05-01	24-59
703472	21765_7#167	PRJEB1611	SAMEA2051786	ERX284867	ERR311586	Aeromonas caviae	asymptomatic	2010-06-01	24-59
703600	21765_7#168	PRJEB1611	SAMEA2051787	ERX284868	ERR311587	Aeromonas veronii	MSD	2010-08-24	24-59
704099	21765_7#169	PRJEB1611	SAMEA2051788	ERX284870	ERR311589	Aeromonas caviae	MSD	2011-02-03	24-59
704073	21765_7#17	PRJEB1611	SAMEA2051789	ERX284871	ERR311590	Aeromonas veronii	MSD	2011-02-10	24-59
703942	21765_7#170	PRJEB1611	SAMEA2051790	ERX284873	ERR311592	Aeromonas caviae	asymptomatic	2011-02-25	24-59
700587	21765_7#171	PRJEB1611	SAMEA2051793	ERX284877	ERR311596	Aeromonas dhakensis	MSD	2008-07-18	24-59
702370	21765_7#172	PRJEB1611	SAMEA2051794	ERX284879	ERR311598	Aeromonas caviae	MSD	2009-05-19	24-59
702504	21765_7#173	PRJEB1611	SAMEA2051795	ERX284880	ERR311599	Aeromonas veronii	asymptomatic	2009-07-04	24-59
700652	21765_7#174	PRJEB1611	SAMEA2051798	ERX284885	ERR311604	Aeromonas caviae	MSD	2008-08-07	24-59
702085	21765_7#175	PRJEB1611	SAMEA2051799	ERX284888	ERR311607	Aeromonas caviae	MSD	2009-02-06	24-59
702079	21765_7#176	PRJEB1611	SAMEA2051800	ERX284889	ERR311608	Aeromonas caviae	asymptomatic	2009-02-10	24-59
700035	21765_7#177	PRJEB1611	SAMEA2052266	ERX290276	ERR317128	Aeromonas dhakensis	asymptomatic	2008-04-02	24-59
700601	21765_7#178	PRJEB1611	SAMEA2052267	ERX290279	ERR317131	Aeromonas caviae	asymptomatic	2008-07-18	24-59
700880	21765_7#179	PRJEB1611	SAMEA2052268	ERX290282	ERR317134	Aeromonas caviae	asymptomatic	2009-01-09	24-59
702109	21765_7#18	PRJEB1611	SAMEA2052269	ERX290285	ERR317137	Aeromonas caviae	asymptomatic	2009-02-11	24-59
702115	21765_7#180	PRJEB1611	SAMEA2052270	ERX290288	ERR317140	Aeromonas veronii	asymptomatic	2009-02-11	24-59
702295	21765_7#181	PRJEB1611	SAMEA2052271	ERX290291	ERR317143	Aeromonas dhakensis	MSD	2009-04-16	24-59
702381	21765_7#182	PRJEB1611	SAMEA2052272	ERX290294	ERR317146	Aeromonas caviae	MSD	2009-06-06	24-59
702641	21765_7#183	PRJEB1611	SAMEA2052273	ERX290297	ERR317149	Aeromonas caviae	asymptomatic	2009-08-28	24-59
702946	21765_7#184	PRJEB1611	SAMEA2052274	ERX290300	ERR317152	Aeromonas caviae	asymptomatic	2010-01-29	24-59
703359	21765_7#185	PRJEB1611	SAMEA2052275	ERX290303	ERR317155	Aeromonas caviae	MSD	2010-06-18	24-59
703750	21765_7#186	PRJEB1611	SAMEA2052276	ERX290306	ERR317158	Aeromonas enteropelogenes	MSD	2010-10-12	24-59
700043	21765_7#187	PRJEB1611	SAMEA2052277	ERX290309	ERR317161	Aeromonas veronii	MSD	2008-03-05	24-59
700075	21765_7#188	PRJEB1611	SAMEA2052278	ERX290312	ERR317164	Aeromonas veronii	asymptomatic	2008-03-27	24-59
700239	21765_7#189	PRJEB1611	SAMEA2052279	ERX290315	ERR317167	Aeromonas caviae	MSD	2008-05-17	24-59
700762	21765_7#19	PRJEB1611	SAMEA2052280	ERX290318	ERR317170	Aeromonas caviae	MSD	2008-09-09	24-59
702591	21765_7#190	PRJEB1611	SAMEA2052281	ERX290321	ERR317173	Aeromonas caviae	asymptomatic	2009-08-07	24-59
702733	21765_7#191	PRJEB1611	SAMEA2052282	ERX290324	ERR317176	Aeromonas veronii	MSD	2009-09-16	24-59
702826	21765_7#192	PRJEB1611	SAMEA2052283	ERX290327	ERR317179	Aeromonas veronii	asymptomatic	2009-11-25	24-59
703405	21765_7#194	PRJEB1611	SAMEA2052284	ERX290330	ERR317182	Aeromonas veronii	MSD	2010-05-14	24-59
703685	21765_7#195	PRJEB1611	SAMEA2052285	ERX290333	ERR317185	Aeromonas caviae	MSD	2010-09-20	24-59
703896	21765_7#196	PRJEB1611	SAMEA2052286	ERX290336	ERR317188	Aeromonas enteropelogenes	asymptomatic	2010-11-05	24-59
700101	21765_7#197	PRJEB1611	SAMEA2052390	ERX290339	ERR317191	Aeromonas caviae	asymptomatic	2008-03-06	24-59
700054	21765_7#198	PRJEB1611	SAMEA2052391	ERX290342	ERR317194	Aeromonas veronii	MSD	2008-03-29	24-59
702050	21765_7#199	PRJEB1611	SAMEA2052392	ERX290345	ERR317197	Aeromonas caviae	MSD	2009-01-23	24-59
702710	21765_7#2	PRJEB1611	SAMEA2052393	ERX284860	ERR311579	Aeromonas caviae	MSD	2009-10-03	24-59
703097	21765_7#20	PRJEB1611	SAMEA2052394	ERX284863	ERR311582	Aeromonas caviae	MSD	2010-03-02	24-59
703932	21765_7#200	PRJEB1611	SAMEA2052396	ERX284869	ERR311588	Aeromonas caviae	MSD	2011-01-12	24-59
704079	21765_7#201	PRJEB1611	SAMEA2052397	ERX284872	ERR311591	Aeromonas caviae	MSD	2011-02-15	24-59
700302	21765_7#202	PRJEB1611	SAMEA2052398	ERX284875	ERR311594	Aeromonas caviae	asymptomatic	2008-06-17	24-59
700910	21765_7#203	PRJEB1611	SAMEA2052399	ERX284878	ERR311597	Aeromonas caviae	asymptomatic	2008-11-27	24-59
703186	21765_7#204	PRJEB1611	SAMEA2052400	ERX284881	ERR311600	Aeromonas dhakensis	asymptomatic	2010-04-09	24-59
700201	21765_7#205	PRJEB1611	SAMEA2052401	ERX284884	ERR311603	Aeromonas veronii	MSD	2008-05-14	24-59
700539	21765_7#206	PRJEB1611	SAMEA2052402	ERX284887	ERR311606	Aeromonas caviae	asymptomatic	2009-01-02	24-59
702254	21765_7#207	PRJEB1611	SAMEA2052403	ERX284890	ERR311609	Aeromonas caviae	asymptomatic	2009-04-21	24-59
702496	21765_7#208	PRJEB1611	SAMEA2052404	ERX284893	ERR311612	Aeromonas caviae	MSD	2009-06-30	24-59
702237	21765_7#209	PRJEB1611	SAMEA2052405	ERX284899	ERR311618	Aeromonas caviae	asymptomatic	2010-01-28	24-59
703072	21765_7#21	PRJEB1611	SAMEA2052406	ERX284902	ERR311621	Aeromonas caviae	asymptomatic	2010-02-24	24-59
703332	21765_7#210	PRJEB1611	SAMEA2052407	ERX284905	ERR311624	Aeromonas veronii	MSD	2010-05-31	24-59
703632	21765_7#211	PRJEB1611	SAMEA2052408	ERX284908	ERR311627	Aeromonas enteropelogenes	MSD	2010-07-24	24-59
703855	21765_7#212	PRJEB1611	SAMEA2052409	ERX284911	ERR311630	Aeromonas caviae	MSD	2010-11-25	24-59
704009	21765_7#213	PRJEB1611	SAMEA2052410	ERX284914	ERR311633	Aeromonas veronii	asymptomatic	2010-12-20	24-59
702912	21765_7#214	PRJEB1611	SAMEA2052411	ERX284917	ERR311636	Aeromonas caviae	MSD	2009-12-30	24-59
704038	21765_7#215	PRJEB1611	SAMEA2052412	ERX284920	ERR311639	Aeromonas veronii	asymptomatic	2011-01-20	24-59
704212	21765_7#216	PRJEB1611	SAMEA2052413	ERX284923	ERR311642	Aeromonas caviae	MSD	2011-02-15	24-59
702166	21765_7#217	PRJEB1611	SAMEA2052414	ERX284926	ERR311645	Aeromonas caviae	asymptomatic	2009-02-27	24-59
702863	21765_7#218	PRJEB1611	SAMEA2052415	ERX284929	ERR311648	Aeromonas veronii	asymptomatic	2009-12-15	24-59
703724	21765_7#219	PRJEB15489	SAMEA7225348	ERX4495241	ERR4559345	Aeromonas caviae	MSD	2010-08-19	0-11
703372	21765_7#22	PRJEB15489	SAMEA7225349	ERX4495238	ERR4559342	Aeromonas caviae	MSD	2010-06-26	0-11
703625	21765_7#220	PRJEB15489	SAMEA7225350	ERX4495240	ERR4559344	Aeromonas caviae	asymptomatic	2010-07-17	0-11
703376	21765_7#221	PRJEB15489	SAMEA7225351	ERX4495239	ERR4559343	Aeromonas caviae	MSD	2010-06-29	0-11
703773	21765_7#222	PRJEB15489	SAMEA7225352	ERX4514937	ERR4579280	Aeromonas caviae	MSD	2010-09-25	0-11
703701	21765_7#223	PRJEB15489	SAMEA7225353	ERX4495244	ERR4559348	Aeromonas caviae	asymptomatic	2010-09-25	0-11
703667	21765_7#224	PRJEB15489	SAMEA7225354	ERX4495243	ERR4559347	Aeromonas caviae	MSD	2010-08-11	0-11
703559	21765_7#225	PRJEB15489	SAMEA7225355	ERX4495242	ERR4559346	Aeromonas veronii	MSD	2010-07-20	0-11
703790	21765_7#226	PRJEB15489	SAMEA7225356	ERX4495245	ERR4559349	Aeromonas caviae	asymptomatic	2010-10-12	0-11
703871	21765_7#227	PRJEB15489	SAMEA7225357	ERX4514938	ERR4579281	Aeromonas veronii	asymptomatic	2010-10-11	0-11
703833	21765_7#228	PRJEB15489	SAMEA7225358	ERX4495246	ERR4559350	Aeromonas veronii	MSD	2010-10-12	0-11
703908	21765_7#229	PRJEB15489	SAMEA7225359	ERX4514939	ERR4579282	Aeromonas taiwanensis	MSD	2010-11-16	0-11
703809	21765_7#23	PRJEB15489	SAMEA7225360	ERX4495248	ERR4559352	Aeromonas caviae	MSD	2010-11-10	0-11
703872	21765_7#230	PRJEB15489	SAMEA7225361	ERX4495247	ERR4559351	Aeromonas dhakensis	MSD	2010-10-13	0-11
703853	21765_7#231	PRJEB15489	SAMEA7225362	ERX4495249	ERR4559353	Aeromonas veronii	MSD	2010-11-23	0-11
703948	21765_7#232	PRJEB15489	SAMEA7225363	ERX4495251	ERR4559355	Aeromonas veronii	MSD	2010-12-10	0-11
704011	21765_7#233	PRJEB15489	SAMEA7225364	ERX4495253	ERR4559357	Aeromonas caviae	asymptomatic	2010-12-22	0-11
703914	21765_7#234	PRJEB15489	SAMEA7225365	ERX4495252	ERR4559356	Aeromonas caviae	MSD	2010-12-15	0-11
703856	21765_7#235	PRJEB15489	SAMEA7225366	ERX4495250	ERR4559354	Aeromonas veronii	MSD	2010-11-25	0-11
704012	21765_7#236	PRJEB15489	SAMEA7225367	ERX4495254	ERR4559358	Aeromonas veronii	asymptomatic	2010-12-22	0-11
704013	21765_7#237	PRJEB15489	SAMEA7225368	ERX4495255	ERR4559359	Aeromonas caviae	MSD	2010-12-22	0-11
704122	21765_7#238	PRJEB15489	SAMEA7225369	ERX4495256	ERR4559360	Aeromonas caviae	MSD	2011-01-08	0-11
703934	21765_7#239	PRJEB15489	SAMEA7225370	ERX4495257	ERR4559361	Aeromonas dhakensis	MSD	2010-12-22	0-11
704153	21765_7#24	PRJEB15489	SAMEA7225371	ERX4495258	ERR4559362	Aeromonas veronii	MSD	2010-12-29	0-11
704059	21765_7#240	PRJEB15489	SAMEA7225372	ERX4514940	ERR4579283	Aeromonas caviae	MSD	2011-01-22	0-11
704130	21765_7#241	PRJEB15489	SAMEA7225373	ERX4514941	ERR4579284	Aeromonas caviae	MSD	2011-01-22	0-11
704175	21765_7#242	PRJEB15489	SAMEA7225374	ERX4514942	ERR4579285	Aeromonas caviae	asymptomatic	2011-01-27	0-11
704219	21765_7#243	PRJEB15489	SAMEA7225375	ERX4495259	ERR4559363	Aeromonas veronii	MSD	2011-02-22	0-11
704149	21765_7#244	PRJEB15489	SAMEA7225376	ERX4495260	ERR4559364	Aeromonas caviae	asymptomatic	2011-02-14	0-11
704258	21765_7#245	PRJEB15489	SAMEA7225377	ERX4495261	ERR4559365	Aeromonas dhakensis	asymptomatic	2011-02-21	0-11
700324	21765_7#246	PRJEB15489	SAMEA7225378	ERX4495263	ERR4559367	Aeromonas caviae	MSD	2008-04-02	0-11
700172	21765_7#247	PRJEB15489	SAMEA7225379	ERX4495262	ERR4559366	Aeromonas caviae	MSD	2008-07-10	0-11
700335	21765_7#248	PRJEB15489	SAMEA7225380	ERX4495264	ERR4559368	Aeromonas caviae	MSD	2008-04-18	0-11
700182	21765_7#25	PRJEB15489	SAMEA7225381	ERX4495265	ERR4559369	Aeromonas caviae	MSD	2008-07-08	0-11
702186	21765_7#250	PRJEB15489	SAMEA7225382	ERX4495267	ERR4559371	Aeromonas caviae	MSD	2009-03-18	0-11
702329	21765_7#251	PRJEB15489	SAMEA7225383	ERX4495268	ERR4559372	Aeromonas veronii	MSD	2009-05-09	0-11
700116	21765_7#252	PRJEB15489	SAMEA7225384	ERX4495266	ERR4559370	Aeromonas caviae	asymptomatic	2008-07-24	0-11
703275	21765_7#253	PRJEB15489	SAMEA7225385	ERX4495269	ERR4559373	Aeromonas caviae	MSD	2010-03-31	0-11
703957	21765_7#254	PRJEB15489	SAMEA7225386	ERX4495270	ERR4559374	Aeromonas veronii	asymptomatic	2010-11-24	0-11
700550	21765_7#255	PRJEB15489	SAMEA7225387	ERX4495271	ERR4559375	Aeromonas veronii	asymptomatic	2008-07-05	0-11
700320	21765_7#257	PRJEB15489	SAMEA7225388	ERX4495272	ERR4559376	Aeromonas enteropelogenes	MSD	2008-06-24	0-11
700127	21765_7#258	PRJEB15489	SAMEA7225389	ERX4495273	ERR4559377	Aeromonas veronii	MSD	2008-06-26	0-11
700532	21765_7#259	PRJEB15489	SAMEA7225390	ERX4495274	ERR4559378	Aeromonas caviae	MSD	2008-06-28	0-11
700544	21765_7#26	PRJEB15489	SAMEA7225391	ERX4495275	ERR4559379	Aeromonas caviae	MSD	2008-07-02	0-11
700590	21765_7#260	PRJEB15489	SAMEA7225392	ERX4495276	ERR4559380	Aeromonas veronii	MSD	2008-07-18	0-11
700546	21765_7#261	PRJEB15489	SAMEA7225393	ERX4495277	ERR4559381	Aeromonas dhakensis	MSD	2008-07-15	0-11
700555	21765_7#262	PRJEB15489	SAMEA7225394	ERX4495279	ERR4559383	Aeromonas caviae	asymptomatic	2008-07-17	0-11
700541	21765_7#263	PRJEB15489	SAMEA7225395	ERX4495278	ERR4559382	Aeromonas dhakensis	MSD	2008-07-16	0-11
700394	21765_7#264	PRJEB15489	SAMEA7225396	ERX4495280	ERR4559384	Aeromonas caviae	MSD	2008-07-17	0-11
700572	21765_7#265	PRJEB15489	SAMEA7225397	ERX4495281	ERR4559385	Aeromonas caviae	asymptomatic	2008-07-21	0-11
700594	21765_7#266	PRJEB15489	SAMEA7225398	ERX4495282	ERR4559386	Aeromonas veronii	asymptomatic	2008-07-26	0-11
700441	21765_7#267	PRJEB15489	SAMEA7225399	ERX4495283	ERR4559387	Aeromonas caviae	MSD	2008-07-30	0-11
700199	21765_7#268	PRJEB15489	SAMEA7225400	ERX4495284	ERR4559388	Aeromonas caviae	MSD	2008-08-01	0-11
700493	21765_7#269	PRJEB15489	SAMEA7225401	ERX4495285	ERR4559389	Aeromonas caviae	MSD	2008-05-23	12-23
700523	21765_7#27	PRJEB15489	SAMEA7225402	ERX4495286	ERR4559390	Aeromonas enteropelogenes	asymptomatic	2008-08-13	0-11
700663	21765_7#270	PRJEB15489	SAMEA7225403	ERX4495287	ERR4559391	Aeromonas veronii	MSD	2008-08-18	0-11
700670	21765_7#271	PRJEB15489	SAMEA7225404	ERX4495288	ERR4559392	Aeromonas veronii	MSD	2008-08-25	0-11
700657	21765_7#272	PRJEB15489	SAMEA7225405	ERX4514943	ERR4579286	Aeromonas caviae	asymptomatic	2008-08-25	0-11
700656	21765_7#273	PRJEB15489	SAMEA7225406	ERX4495289	ERR4559393	Aeromonas caviae	asymptomatic	2008-08-27	0-11
700761	21765_7#274	PRJEB15489	SAMEA7225407	ERX4514944	ERR4579287	Aeromonas caviae	MSD	2008-09-08	0-11
700868	21765_7#275	PRJEB15489	SAMEA7225408	ERX4495290	ERR4559394	Aeromonas caviae	MSD	2008-11-14	0-11
700770	21765_7#276	PRJEB15489	SAMEA7225409	ERX4495291	ERR4559395	Aeromonas caviae	asymptomatic	2008-09-13	0-11
700818	21765_7#277	PRJEB15489	SAMEA7225410	ERX4495292	ERR4559396	Aeromonas caviae	MSD	2008-10-29	0-11
700809	21765_7#278	PRJEB15489	SAMEA7225411	ERX4495293	ERR4559397	Aeromonas enteropelogenes	MSD	2008-11-14	0-11
700901	21765_7#279	PRJEB15489	SAMEA7225412	ERX4495294	ERR4559398	Aeromonas dhakensis	MSD	2008-11-25	0-11
700802	21765_7#28	PRJEB15489	SAMEA7225413	ERX4495295	ERR4559399	Aeromonas dhakensis	asymptomatic	2008-12-04	0-11
702017	21765_7#280	PRJEB15489	SAMEA7225414	ERX4495296	ERR4559400	Aeromonas caviae	asymptomatic	2009-01-21	0-11
702008	21765_7#281	PRJEB15489	SAMEA7225415	ERX4495297	ERR4559401	Aeromonas caviae	MSD	2009-01-19	0-11
702041	21765_7#282	PRJEB15489	SAMEA7225416	ERX4495298	ERR4559402	Aeromonas dhakensis	MSD	2009-01-19	0-11
702051	21765_7#283	PRJEB15489	SAMEA7225417	ERX4495299	ERR4559403	Aeromonas caviae	MSD	2009-01-28	0-11
702071	21765_7#284	PRJEB15489	SAMEA7225418	ERX4495300	ERR4559404	Aeromonas caviae	asymptomatic	2009-02-02	0-11
702095	21765_7#285	PRJEB15489	SAMEA7225419	ERX4495301	ERR4559405	Aeromonas caviae	MSD	2009-02-11	0-11
702273	21765_7#286	PRJEB15489	SAMEA7225420	ERX4495302	ERR4559406	Aeromonas enteropelogenes	asymptomatic	2009-04-03	0-11
702107	21765_7#287	PRJEB15489	SAMEA7225421	ERX4514945	ERR4579288	Aeromonas caviae	MSD	2009-02-24	0-11
702304	21765_7#288	PRJEB15489	SAMEA7225422	ERX4495303	ERR4559407	Aeromonas caviae	asymptomatic	2009-04-21	0-11
702251	21765_7#289	PRJEB15489	SAMEA7225423	ERX4495304	ERR4559408	Aeromonas caviae	MSD	2009-04-08	0-11
702252	21765_7#29	PRJEB15489	SAMEA7225424	ERX4495305	ERR4559409	Aeromonas caviae	MSD	2009-04-15	0-11
702278	21765_7#290	PRJEB15489	SAMEA7225425	ERX4495306	ERR4559410	Aeromonas caviae	MSD	2009-04-17	0-11
702293	21765_7#291	PRJEB15489	SAMEA7225426	ERX4495307	ERR4559411	Aeromonas caviae	MSD	2009-04-22	0-11
702210	21765_7#292	PRJEB15489	SAMEA7225427	ERX4495308	ERR4559412	Aeromonas caviae	MSD	2009-04-24	0-11
702332	21765_7#293	PRJEB15489	SAMEA7225428	ERX4495309	ERR4559413	Aeromonas caviae	MSD	2009-05-15	0-11
702287	21765_7#294	PRJEB15489	SAMEA7225429	ERX4495310	ERR4559414	Aeromonas caviae	MSD	2009-05-19	0-11
702466	21765_7#295	PRJEB15489	SAMEA7225430	ERX4495311	ERR4559415	Aeromonas caviae	MSD	2009-06-12	0-11
702419	21765_7#296	PRJEB15489	SAMEA7225431	ERX4514946	ERR4579289	Aeromonas caviae	MSD	2009-06-08	0-11
702464	21765_7#297	PRJEB15489	SAMEA7225432	ERX4495312	ERR4559416	Aeromonas caviae	MSD	2009-06-11	0-11
702455	21765_7#298	PRJEB15489	SAMEA7225433	ERX4495314	ERR4559418	Aeromonas caviae	asymptomatic	2009-06-12	0-11
702427	21765_7#299	PRJEB15489	SAMEA7225434	ERX4495313	ERR4559417	Aeromonas caviae	asymptomatic	2009-06-12	0-11
702478	21765_7#3	PRJEB15489	SAMEA7225435	ERX4495315	ERR4559419	Aeromonas caviae	MSD	2009-06-17	0-11
702428	21765_7#30	PRJEB15489	SAMEA7225436	ERX4495316	ERR4559420	Aeromonas caviae	MSD	2009-06-18	0-11
702498	21765_7#300	PRJEB15489	SAMEA7225437	ERX4495317	ERR4559421	Aeromonas caviae	asymptomatic	2009-06-22	0-11
702499	21765_7#301	PRJEB15489	SAMEA7225438	ERX4495318	ERR4559422	Aeromonas caviae	asymptomatic	2009-06-23	0-11
702434	21765_7#302	PRJEB15489	SAMEA7225439	ERX4495319	ERR4559423	Aeromonas caviae	MSD	2009-07-02	0-11
702552	21765_7#304	PRJEB15489	SAMEA7225440	ERX4495320	ERR4559424	Aeromonas caviae	MSD	2009-07-30	0-11
702540	21765_7#305	PRJEB15489	SAMEA7225441	ERX4495321	ERR4559425	Aeromonas caviae	MSD	2009-08-05	0-11
702590	21765_7#306	PRJEB15489	SAMEA7225442	ERX4495322	ERR4559426	Aeromonas caviae	MSD	2009-08-07	0-11
702606	21765_7#307	PRJEB15489	SAMEA7225443	ERX4495323	ERR4559427	Aeromonas caviae	asymptomatic	2009-08-10	0-11
702607	21765_7#308	PRJEB15489	SAMEA7225444	ERX4495324	ERR4559428	Aeromonas caviae	asymptomatic	2009-08-10	0-11
702603	21765_7#309	PRJEB15489	SAMEA7225445	ERX4514947	ERR4579290	Aeromonas dhakensis	asymptomatic	2009-08-11	0-11
702610	21765_7#31	PRJEB15489	SAMEA7225446	ERX4495325	ERR4559429	Aeromonas caviae	asymptomatic	2009-08-12	0-11
702615	21765_7#310	PRJEB15489	SAMEA7225447	ERX4495326	ERR4559430	Aeromonas caviae	MSD	2009-08-18	0-11
702650	21765_7#311	PRJEB15489	SAMEA7225448	ERX4495327	ERR4559431	Aeromonas caviae	asymptomatic	2009-08-21	0-11
702634	21765_7#312	PRJEB15489	SAMEA7225449	ERX4495328	ERR4559432	Aeromonas caviae	MSD	2009-08-24	0-11
702653	21765_7#313	PRJEB15489	SAMEA7225450	ERX4514948	ERR4579291	Aeromonas veronii	MSD	2009-08-24	0-11
702637	21765_7#314	PRJEB15489	SAMEA7225451	ERX4495329	ERR4559433	Aeromonas caviae	asymptomatic	2009-08-26	0-11
702658	21765_7#315	PRJEB15489	SAMEA7225452	ERX4495330	ERR4559434	Aeromonas caviae	MSD	2009-08-28	0-11
702755	21765_7#316	PRJEB15489	SAMEA7225453	ERX4495331	ERR4559435	Aeromonas caviae	MSD	2009-10-23	0-11
702795	21765_7#317	PRJEB15489	SAMEA7225454	ERX4495332	ERR4559436	Aeromonas dhakensis	asymptomatic	2009-11-02	0-11
702691	21765_7#318	PRJEB15489	SAMEA7225455	ERX4495333	ERR4559437	Aeromonas dhakensis	asymptomatic	2009-11-12	0-11
702871	21765_7#319	PRJEB15489	SAMEA7225456	ERX4495334	ERR4559438	Aeromonas caviae	MSD	2009-12-18	0-11
702847	21765_7#32	PRJEB15489	SAMEA7225457	ERX4495335	ERR4559439	Aeromonas dhakensis	asymptomatic	2009-11-26	0-11
702880	21765_7#320	PRJEB15489	SAMEA7225458	ERX4495336	ERR4559440	Aeromonas veronii	MSD	2009-12-08	0-11
702870	21765_7#321	PRJEB15489	SAMEA7225459	ERX4514949	ERR4579292	Aeromonas enteropelogenes	MSD	2009-12-21	0-11
702911	21765_7#322	PRJEB15489	SAMEA7225460	ERX4495337	ERR4559441	Aeromonas caviae	asymptomatic	2009-12-26	0-11
702903	21765_7#324	PRJEB15489	SAMEA7225461	ERX4514950	ERR4579293	Aeromonas caviae	MSD	2009-12-26	0-11
702925	21765_7#325	PRJEB15489	SAMEA7225462	ERX4495338	ERR4559442	Aeromonas caviae	MSD	2010-01-12	0-11
702995	21765_7#33	PRJEB15489	SAMEA7225463	ERX4495339	ERR4559443	Aeromonas caviae	asymptomatic	2010-01-15	0-11
702277	21765_7#34	PRJEB15489	SAMEA7225464	ERX4495340	ERR4559444	Aeromonas caviae	MSD	2010-01-27	0-11
703040	21765_7#35	PRJEB15489	SAMEA7225465	ERX4495341	ERR4559445	Aeromonas caviae	asymptomatic	2010-02-12	0-11
703061	21765_7#36	PRJEB15489	SAMEA7225466	ERX4495342	ERR4559446	Aeromonas caviae	MSD	2010-02-23	0-11
703088	21765_7#37	PRJEB15489	SAMEA7225467	ERX4495343	ERR4559447	Aeromonas veronii	MSD	2010-03-03	0-11
703819	21765_7#38	PRJEB15489	SAMEA7225468	ERX4495379	ERR4559483	Aeromonas caviae	MSD	2010-09-20	12-23
703652	21765_7#39	PRJEB15489	SAMEA7225469	ERX4514956	ERR4579299	Aeromonas caviae	asymptomatic	2010-08-23	12-23
703603	21765_7#4	PRJEB15489	SAMEA7225470	ERX4514957	ERR4579300	Aeromonas caviae	MSD	2010-08-27	12-23
703723	21765_7#40	PRJEB15489	SAMEA7225471	ERX4495380	ERR4559484	Aeromonas veronii	MSD	2010-08-23	12-23
703729	21765_7#41	PRJEB15489	SAMEA7225472	ERX4495381	ERR4559485	Aeromonas dhakensis	asymptomatic	2010-09-01	12-23
703101	21765_7#42	PRJEB15489	SAMEA7225473	ERX4495344	ERR4559448	Aeromonas caviae	MSD	2010-03-06	0-11
703129	21765_7#43	PRJEB15489	SAMEA7225474	ERX4495346	ERR4559450	Aeromonas caviae	MSD	2010-04-07	0-11
703272	21765_7#44	PRJEB15489	SAMEA7225475	ERX4495345	ERR4559449	Aeromonas dhakensis	MSD	2010-03-16	0-11
703287	21765_7#45	PRJEB15489	SAMEA7225476	ERX4495347	ERR4559451	Aeromonas dhakensis	MSD	2010-04-12	0-11
703140	21765_7#46	PRJEB15489	SAMEA7225477	ERX4495348	ERR4559452	Aeromonas caviae	MSD	2010-04-13	0-11
703302	21765_7#47	PRJEB15489	SAMEA7225478	ERX4495349	ERR4559453	Aeromonas caviae	MSD	2010-04-26	0-11
703403	21765_7#48	PRJEB15489	SAMEA7225479	ERX4514951	ERR4579294	Aeromonas caviae	MSD	2010-05-12	0-11
703317	21765_7#49	PRJEB15489	SAMEA7225480	ERX4495350	ERR4559454	Aeromonas caviae	asymptomatic	2010-05-17	0-11
703464	21765_7#5	PRJEB15489	SAMEA7225481	ERX4495352	ERR4559456	Aeromonas dhakensis	asymptomatic	2010-05-27	0-11
703339	21765_7#50	PRJEB15489	SAMEA7225482	ERX4495353	ERR4559457	Aeromonas caviae	asymptomatic	2010-06-19	0-11
703249	21765_7#51	PRJEB15489	SAMEA7225483	ERX4495351	ERR4559455	Aeromonas jandaei	asymptomatic	2010-05-25	0-11
703089	21765_7#52	PRJEB15489	SAMEA7225484	ERX4495354	ERR4559458	Aeromonas caviae	MSD	2010-03-03	12-23
703201	21765_7#53	PRJEB15489	SAMEA7225485	ERX4495355	ERR4559459	Aeromonas caviae	asymptomatic	2010-03-04	12-23
704263	21765_7#54	PRJEB15489	SAMEA7225486	ERX4495356	ERR4559460	Aeromonas caviae	MSD	2011-02-26	12-23
703102	21765_7#55	PRJEB15489	SAMEA7225487	ERX4495357	ERR4559461	Aeromonas caviae	asymptomatic	2010-03-06	12-23
703103	21765_7#56	PRJEB15489	SAMEA7225488	ERX4495358	ERR4559462	Aeromonas caviae	asymptomatic	2010-03-07	12-23
703274	21765_7#57	PRJEB15489	SAMEA7225489	ERX4495360	ERR4559464	Aeromonas caviae	MSD	2010-03-30	12-23
703107	21765_7#58	PRJEB15489	SAMEA7225490	ERX4495359	ERR4559463	Aeromonas veronii	asymptomatic	2010-03-09	12-23
703125	21765_7#59	PRJEB15489	SAMEA7225491	ERX4495361	ERR4559465	Aeromonas caviae	MSD	2010-04-05	12-23
703226	21765_7#6	PRJEB15489	SAMEA7225492	ERX4514952	ERR4579295	Aeromonas dhakensis	MSD	2010-04-23	12-23
703132	21765_7#60	PRJEB15489	SAMEA7225493	ERX4514953	ERR4579296	Aeromonas veronii	asymptomatic	2010-04-08	12-23
703142	21765_7#61	PRJEB15489	SAMEA7225494	ERX4495362	ERR4559466	Aeromonas caviae	asymptomatic	2010-04-13	12-23
703236	21765_7#62	PRJEB15489	SAMEA7225495	ERX4495363	ERR4559467	Aeromonas caviae	asymptomatic	2010-05-04	12-23
703241	21765_7#64	PRJEB15489	SAMEA7225496	ERX4495364	ERR4559468	Aeromonas veronii	asymptomatic	2010-05-12	12-23
703476	21765_7#65	PRJEB15489	SAMEA7225497	ERX4495365	ERR4559469	Aeromonas veronii	MSD	2010-06-02	12-23
703427	21765_7#66	PRJEB15489	SAMEA7225498	ERX4495366	ERR4559470	Aeromonas veronii	MSD	2010-05-25	12-23
703439	21765_7#67	PRJEB15489	SAMEA7225499	ERX4495367	ERR4559471	Aeromonas caviae	MSD	2010-05-30	12-23
703352	21765_7#68	PRJEB15489	SAMEA7225500	ERX4495368	ERR4559472	Aeromonas dhakensis	asymptomatic	2010-06-05	12-23
703499	21765_7#69	PRJEB15489	SAMEA7225501	ERX4495369	ERR4559473	Aeromonas veronii	MSD	2010-06-25	12-23
703524	21765_7#7	PRJEB15489	SAMEA7225502	ERX4495370	ERR4559474	Aeromonas caviae	asymptomatic	2010-06-07	12-23
703362	21765_7#70	PRJEB15489	SAMEA7225503	ERX4495372	ERR4559476	Aeromonas veronii	MSD	2010-06-19	12-23
703353	21765_7#71	PRJEB15489	SAMEA7225504	ERX4495371	ERR4559475	Aeromonas veronii	asymptomatic	2010-06-08	12-23
703340	21765_7#72	PRJEB15489	SAMEA7225505	ERX4495373	ERR4559477	Aeromonas caviae	MSD	2010-06-22	12-23
703530	21765_7#73	PRJEB15489	SAMEA7225506	ERX4514954	ERR4579297	Aeromonas caviae	asymptomatic	2010-06-26	12-23
703548	21765_7#74	PRJEB15489	SAMEA7225507	ERX4495374	ERR4559478	Aeromonas caviae	MSD	2010-06-30	12-23
703569	21765_7#75	PRJEB15489	SAMEA7225508	ERX4495375	ERR4559479	Aeromonas enteropelogenes	MSD	2010-07-03	12-23
703394	21765_7#76	PRJEB15489	SAMEA7225509	ERX4514955	ERR4579298	Aeromonas veronii	asymptomatic	2010-07-16	12-23
703579	21765_7#77	PRJEB15489	SAMEA7225510	ERX4495376	ERR4559480	Aeromonas enteropelogenes	asymptomatic	2010-07-16	12-23
703640	21765_7#78	PRJEB15489	SAMEA7225511	ERX4495377	ERR4559481	Aeromonas caviae	asymptomatic	2010-08-16	12-23
703644	21765_7#79	PRJEB15489	SAMEA7225512	ERX4495378	ERR4559482	Aeromonas caviae	asymptomatic	2010-08-19	12-23
703730	21765_7#8	PRJEB15489	SAMEA7225513	ERX4495382	ERR4559486	Aeromonas caviae	asymptomatic	2010-09-01	12-23
703736	21765_7#80	PRJEB15489	SAMEA7225514	ERX4514958	ERR4579301	Aeromonas veronii	MSD	2010-09-14	12-23
703679	21765_7#81	PRJEB15489	SAMEA7225515	ERX4495383	ERR4559487	Aeromonas caviae	MSD	2010-09-14	12-23
703821	21765_7#82	PRJEB15489	SAMEA7225516	ERX4495384	ERR4559488	Aeromonas caviae	asymptomatic	2010-09-22	12-23
703776	21765_7#83	PRJEB15489	SAMEA7225517	ERX4495385	ERR4559489	Aeromonas enteropelogenes	MSD	2010-09-27	12-23
703787	21765_7#84	PRJEB15489	SAMEA7225518	ERX4495386	ERR4559490	Aeromonas enteropelogenes	asymptomatic	2010-10-08	12-23
703993	21765_7#85	PRJEB15489	SAMEA7225519	ERX4514959	ERR4579302	Aeromonas enteropelogenes	MSD	2010-12-14	12-23
703913	21765_7#86	PRJEB15489	SAMEA7225520	ERX4495387	ERR4559491	Aeromonas veronii	asymptomatic	2010-11-30	12-23
703974	21765_7#87	PRJEB15489	SAMEA7225521	ERX4495388	ERR4559492	Aeromonas dhakensis	MSD	2010-12-01	12-23
703986	21765_7#88	PRJEB15489	SAMEA7225522	ERX4495389	ERR4559493	Aeromonas veronii	MSD	2010-12-08	12-23
704051	21765_7#9	PRJEB15489	SAMEA7225523	ERX4495391	ERR4559495	Aeromonas caviae	MSD	2010-12-20	12-23
704054	21765_7#90	PRJEB15489	SAMEA7225524	ERX4495390	ERR4559494	Aeromonas veronii	asymptomatic	2010-12-22	12-23
704116	21765_7#91	PRJEB15489	SAMEA7225525	ERX4495392	ERR4559496	Aeromonas caviae	asymptomatic	2011-01-03	12-23
704055	21765_7#92	PRJEB15489	SAMEA7225526	ERX4514960	ERR4579303	Aeromonas caviae	MSD	2010-12-24	12-23
704022	21765_7#93	PRJEB15489	SAMEA7225527	ERX4495394	ERR4559498	Aeromonas veronii	MSD	2011-01-10	12-23
703917	21765_7#94	PRJEB15489	SAMEA7225528	ERX4495393	ERR4559497	Aeromonas caviae	asymptomatic	2011-01-06	12-23
704158	21765_7#96	PRJEB15489	SAMEA7225529	ERX4495396	ERR4559500	Aeromonas caviae	MSD	2011-01-12	12-23
703930	21765_7#98	PRJEB15489	SAMEA7225530	ERX4495395	ERR4559499	Aeromonas caviae	asymptomatic	2011-01-12	12-23
704032	21765_7#99	PRJEB15489	SAMEA7225531	ERX4514961	ERR4579304	Aeromonas caviae	asymptomatic	2011-01-14	12-23
704163	9716_6#1	PRJEB15489	SAMEA7225532	ERX4495398	ERR4559502	Aeromonas veronii	asymptomatic	2011-01-17	12-23
704161	9716_6#10	PRJEB15489	SAMEA7225533	ERX4495397	ERR4559501	Aeromonas caviae	asymptomatic	2011-01-15	12-23
704068	9716_6#11	PRJEB15489	SAMEA7225534	ERX4495399	ERR4559503	Aeromonas caviae	MSD	2011-02-09	12-23
704134	9716_6#12	PRJEB15489	SAMEA7225535	ERX4495400	ERR4559504	Aeromonas caviae	asymptomatic	2011-01-26	12-23
704141	9716_6#13	PRJEB15489	SAMEA7225536	ERX4495402	ERR4559506	Aeromonas veronii	MSD	2011-02-02	12-23
704174	9716_6#14	PRJEB15489	SAMEA7225537	ERX4495401	ERR4559505	Aeromonas veronii	asymptomatic	2011-01-27	12-23
704070	9716_6#15	PRJEB15489	SAMEA7225538	ERX4495403	ERR4559507	Aeromonas caviae	MSD	2011-02-10	12-23
704186	9716_6#16	PRJEB15489	SAMEA7225539	ERX4495404	ERR4559508	Aeromonas enteropelogenes	asymptomatic	2011-02-11	12-23
702106	9716_6#18	PRJEB15489	SAMEA7225540	ERX4495406	ERR4559510	Aeromonas caviae	asymptomatic	2009-02-12	12-23
704081	9716_6#2	PRJEB15489	SAMEA7225541	ERX4495405	ERR4559509	Aeromonas caviae	MSD	2011-02-18	12-23
702030	9716_6#20	PRJEB15489	SAMEA7225542	ERX4495407	ERR4559511	Aeromonas caviae	asymptomatic	2009-02-14	12-23
702363	9716_6#21	PRJEB15489	SAMEA7225543	ERX4514962	ERR4579305	Aeromonas caviae	asymptomatic	2009-05-16	12-23
703041	9716_6#22	PRJEB15489	SAMEA7225544	ERX4495408	ERR4559512	Aeromonas caviae	asymptomatic	2010-02-17	12-23
703281	9716_6#23	PRJEB15489	SAMEA7225545	ERX4495409	ERR4559513	Aeromonas veronii	asymptomatic	2010-04-07	12-23
700023	9716_6#24	PRJEB15489	SAMEA7225546	ERX4514964	ERR4579307	Aeromonas caviae	asymptomatic	2008-03-11	0-11
703004	9716_6#27	PRJEB15489	SAMEA7225547	ERX4514963	ERR4579306	Aeromonas caviae	MSD	2010-11-30	12-23
700019	9716_6#28	PRJEB15489	SAMEA7225548	ERX4495410	ERR4559514	Aeromonas veronii	MSD	2008-03-10	12-23
700049	9716_6#29	PRJEB15489	SAMEA7225549	ERX4495411	ERR4559515	Aeromonas caviae	MSD	2008-03-11	0-11
700390	9716_6#3	PRJEB15489	SAMEA7225550	ERX4495413	ERR4559517	Aeromonas caviae	MSD	2008-03-27	0-11
700157	9716_6#30	PRJEB15489	SAMEA7225551	ERX4495414	ERR4559518	Aeromonas caviae	asymptomatic	2008-04-04	0-11
700060	9716_6#31	PRJEB15489	SAMEA7225552	ERX4495415	ERR4559519	Aeromonas dhakensis	MSD	2008-03-27	0-11
700055	9716_6#32	PRJEB15489	SAMEA7225553	ERX4495412	ERR4559516	Aeromonas caviae	MSD	2008-03-24	0-11
700144	9716_6#33	PRJEB15489	SAMEA7225554	ERX4514965	ERR4579308	Aeromonas caviae	MSD	2008-04-02	0-11
700006	9716_6#34	PRJEB15489	SAMEA7225555	ERX4495416	ERR4559520	Aeromonas caviae	MSD	2008-04-02	0-11
700108	9716_6#35	PRJEB15489	SAMEA7225556	ERX4495417	ERR4559521	Aeromonas caviae	asymptomatic	2008-04-07	0-11
700323	9716_6#36	PRJEB15489	SAMEA7225557	ERX4495418	ERR4559522	Aeromonas caviae	MSD	2008-04-08	0-11
700355	9716_6#37	PRJEB15489	SAMEA7225558	ERX4495420	ERR4559524	Aeromonas caviae	asymptomatic	2008-04-14	0-11
700158	9716_6#39	PRJEB15489	SAMEA7225559	ERX4495419	ERR4559523	Aeromonas caviae	asymptomatic	2008-04-14	0-11
700219	9716_6#4	PRJEB15489	SAMEA7225560	ERX4495422	ERR4559526	Aeromonas dhakensis	asymptomatic	2008-05-05	0-11
700153	9716_6#40	PRJEB15489	SAMEA7225561	ERX4495421	ERR4559525	Aeromonas caviae	asymptomatic	2008-04-15	0-11
700380	9716_6#41	PRJEB15489	SAMEA7225562	ERX4514966	ERR4579309	Aeromonas caviae	MSD	2008-05-10	0-11
700376	9716_6#42	PRJEB15489	SAMEA7225563	ERX4495424	ERR4559528	Aeromonas veronii	MSD	2008-05-10	0-11
700359	9716_6#43	PRJEB15489	SAMEA7225564	ERX4495423	ERR4559527	Aeromonas caviae	asymptomatic	2008-05-06	0-11
700237	9716_6#44	PRJEB15489	SAMEA7225565	ERX4495425	ERR4559529	Aeromonas caviae	MSD	2008-05-26	0-11
700489	9716_6#45	PRJEB15489	SAMEA7225566	ERX4514967	ERR4579310	Aeromonas caviae	MSD	2008-05-31	0-11
700377	9716_6#46	PRJEB15489	SAMEA7225567	ERX4495426	ERR4559530	Aeromonas caviae	MSD	2008-05-27	0-11
700262	9716_6#47	PRJEB15489	SAMEA7225568	ERX4495428	ERR4559532	Aeromonas caviae	asymptomatic	2008-06-02	0-11
700267	9716_6#48	PRJEB15489	SAMEA7225569	ERX4495427	ERR4559531	Aeromonas dhakensis	asymptomatic	2008-06-17	0-11
700461	9716_6#49	PRJEB15489	SAMEA7225570	ERX4514968	ERR4579311	Aeromonas caviae	asymptomatic	2008-06-05	0-11
700458	9716_6#5	PRJEB15489	SAMEA7225571	ERX4495429	ERR4559533	Aeromonas caviae	asymptomatic	2008-06-11	0-11
700007	9716_6#50	PRJEB15489	SAMEA7225572	ERX4495430	ERR4559534	Aeromonas veronii	MSD	2008-04-04	12-23
704097	9716_6#51	PRJEB15489	SAMEA7225573	ERX4514969	ERR4579312	Aeromonas dhakensis	MSD	2011-02-24	12-23
700481	9716_6#52	PRJEB15489	SAMEA7225574	ERX4495431	ERR4559535	Aeromonas caviae	MSD	2008-04-18	12-23
700482	9716_6#53	PRJEB15489	SAMEA7225575	ERX4495432	ERR4559536	Aeromonas dhakensis	MSD	2008-04-05	12-23
700384	9716_6#54	PRJEB15489	SAMEA7225576	ERX4495433	ERR4559537	Aeromonas caviae	MSD	2008-04-09	12-23
700329	9716_6#55	PRJEB15489	SAMEA7225577	ERX4495434	ERR4559538	Aeromonas caviae	MSD	2008-04-10	12-23
700346	9716_6#56	PRJEB15489	SAMEA7225578	ERX4495436	ERR4559540	Aeromonas caviae	MSD	2008-04-26	12-23
700477	9716_6#57	PRJEB15489	SAMEA7225579	ERX4495435	ERR4559539	Aeromonas caviae	MSD	2008-04-22	12-23
700225	9716_6#58	PRJEB15489	SAMEA7225580	ERX4495437	ERR4559541	Aeromonas caviae	asymptomatic	2008-05-10	12-23
700515	9716_6#59	PRJEB15489	SAMEA7225581	ERX4495438	ERR4559542	Aeromonas enteropelogenes	MSD	2008-05-30	12-23
700143	9716_6#6	PRJEB15489	SAMEA7225582	ERX4495440	ERR4559544	Aeromonas veronii	MSD	2008-05-21	12-23
700466	9716_6#60	PRJEB15489	SAMEA7225583	ERX4495439	ERR4559543	Aeromonas caviae	asymptomatic	2008-05-17	12-23
700646	9716_6#61	PRJEB15489	SAMEA7225584	ERX4495441	ERR4559545	Aeromonas caviae	MSD	2008-08-09	0-11
700258	9716_6#62	PRJEB15489	SAMEA7225585	ERX4495442	ERR4559546	Aeromonas caviae	asymptomatic	2008-05-29	12-23
700457	9716_6#63	PRJEB15489	SAMEA7225586	ERX4495443	ERR4559547	Aeromonas caviae	asymptomatic	2008-06-14	12-23
700521	9716_6#64	PRJEB15489	SAMEA7225587	ERX4495444	ERR4559548	Aeromonas enteropelogenes	MSD	2008-06-18	12-23
700566	9716_6#65	PRJEB15489	SAMEA7225588	ERX4495445	ERR4559549	Aeromonas dhakensis	MSD	2008-07-05	12-23
704222	9716_6#66	PRJEB15489	SAMEA7225589	ERX4495446	ERR4559550	Aeromonas veronii	asymptomatic	2011-02-25	12-23
704262	9716_6#67	PRJEB15489	SAMEA7225590	ERX4495447	ERR4559551	Aeromonas enteropelogenes	asymptomatic	2011-02-25	12-23
700574	9716_6#69	PRJEB15489	SAMEA7225591	ERX4495448	ERR4559552	Aeromonas enteropelogenes	asymptomatic	2008-07-25	12-23
700168	9716_6#7	PRJEB15489	SAMEA7225592	ERX4495449	ERR4559553	Aeromonas veronii	MSD	2008-08-04	12-23
700221	9716_6#70	PRJEB15489	SAMEA7225593	ERX4514970	ERR4579313	Aeromonas dhakensis	asymptomatic	2008-09-04	12-23
700698	9716_6#71	PRJEB15489	SAMEA7225594	ERX4495450	ERR4559554	Aeromonas dhakensis	asymptomatic	2008-08-25	12-23
700684	9716_6#72	PRJEB15489	SAMEA7225595	ERX4495451	ERR4559555	Aeromonas caviae	MSD	2008-08-28	12-23
700786	9716_6#8	PRJEB15489	SAMEA7225596	ERX4495452	ERR4559556	Aeromonas caviae	asymptomatic	2008-10-21	12-23
700848	9789_1#1	PRJEB15489	SAMEA7225597	ERX4495453	ERR4559557	Aeromonas caviae	MSD	2008-11-20	12-23
700812	9789_1#10	PRJEB15489	SAMEA7225598	ERX4495454	ERR4559558	Aeromonas dhakensis	MSD	2009-01-06	12-23
700694	9789_1#11	PRJEB15489	SAMEA7225599	ERX4495455	ERR4559559	Aeromonas dhakensis	MSD	2008-12-16	12-23
700950	9789_1#13	PRJEB15489	SAMEA7225600	ERX4495457	ERR4559561	Aeromonas dhakensis	MSD	2009-01-12	12-23
700977	9789_1#14	PRJEB15489	SAMEA7225601	ERX4495456	ERR4559560	Aeromonas caviae	asymptomatic	2009-01-12	12-23
700991	9789_1#15	PRJEB15489	SAMEA7225602	ERX4495459	ERR4559563	Aeromonas caviae	asymptomatic	2009-01-16	12-23
700965	9789_1#16	PRJEB15489	SAMEA7225603	ERX4495458	ERR4559562	Aeromonas caviae	asymptomatic	2009-01-15	12-23
702154	9789_1#17	PRJEB15489	SAMEA7225604	ERX4514971	ERR4579314	Aeromonas caviae	MSD	2009-02-19	12-23
702145	9789_1#18	PRJEB15489	SAMEA7225605	ERX4495460	ERR4559564	Aeromonas caviae	asymptomatic	2009-02-23	12-23
702147	9789_1#19	PRJEB15489	SAMEA7225606	ERX4495461	ERR4559565	Aeromonas caviae	asymptomatic	2009-02-26	12-23
702133	9789_1#2	PRJEB15489	SAMEA7225607	ERX4514972	ERR4579315	Aeromonas veronii	MSD	2009-02-24	12-23
702118	9789_1#20	PRJEB15489	SAMEA7225608	ERX4495462	ERR4559566	Aeromonas caviae	MSD	2009-03-11	12-23
703037	9789_1#21	PRJEB15489	SAMEA7225609	ERX4514973	ERR4579316	Aeromonas veronii	MSD	2010-02-23	12-23
702266	9789_1#22	PRJEB15489	SAMEA7225610	ERX4495464	ERR4559568	Aeromonas caviae	asymptomatic	2009-04-09	12-23
702258	9789_1#23	PRJEB15489	SAMEA7225611	ERX4495463	ERR4559567	Aeromonas caviae	MSD	2009-04-03	12-23
702320	9789_1#24	PRJEB15489	SAMEA7225612	ERX4495465	ERR4559569	Aeromonas caviae	asymptomatic	2009-04-28	12-23
702341	9789_1#25	PRJEB15489	SAMEA7225613	ERX4495466	ERR4559570	Aeromonas veronii	asymptomatic	2009-05-07	12-23
702463	9789_1#26	PRJEB15489	SAMEA7225614	ERX4495467	ERR4559571	Aeromonas caviae	asymptomatic	2009-06-06	12-23
702454	9789_1#27	PRJEB15489	SAMEA7225615	ERX4514974	ERR4579317	Aeromonas caviae	asymptomatic	2009-06-12	12-23
702476	9789_1#28	PRJEB15489	SAMEA7225616	ERX4514975	ERR4579318	Aeromonas caviae	asymptomatic	2009-06-12	12-23
702394	9789_1#29	PRJEB15489	SAMEA7225617	ERX4495468	ERR4559572	Aeromonas caviae	MSD	2009-06-16	12-23
702479	9789_1#30	PRJEB15489	SAMEA7225618	ERX4495469	ERR4559573	Aeromonas caviae	asymptomatic	2009-06-17	12-23
702489	9789_1#31	PRJEB15489	SAMEA7225619	ERX4495470	ERR4559574	Aeromonas caviae	asymptomatic	2009-06-22	12-23
702542	9789_1#32	PRJEB15489	SAMEA7225620	ERX4495471	ERR4559575	Aeromonas veronii	asymptomatic	2009-07-09	12-23
702444	9789_1#33	PRJEB15489	SAMEA7225621	ERX4495472	ERR4559576	Aeromonas caviae	MSD	2009-06-27	12-23
702469	9789_1#34	PRJEB15489	SAMEA7225622	ERX4495474	ERR4559578	Aeromonas caviae	asymptomatic	2009-07-01	12-23
702480	9789_1#35	PRJEB15489	SAMEA7225623	ERX4495473	ERR4559577	Aeromonas caviae	MSD	2009-07-01	12-23
702470	9789_1#36	PRJEB15489	SAMEA7225624	ERX4495475	ERR4559579	Aeromonas caviae	MSD	2009-07-03	12-23
702513	9789_1#37	PRJEB15489	SAMEA7225625	ERX4514976	ERR4579319	Aeromonas caviae	asymptomatic	2009-07-03	12-23
702512	9789_1#38	PRJEB15489	SAMEA7225626	ERX4495476	ERR4559580	Aeromonas caviae	MSD	2009-07-17	12-23
702580	9789_1#39	PRJEB15489	SAMEA7225627	ERX4495477	ERR4559581	Aeromonas caviae	asymptomatic	2009-08-04	12-23
702593	9789_1#4	PRJEB15489	SAMEA7225628	ERX4514977	ERR4579320	Aeromonas caviae	asymptomatic	2009-08-05	12-23
702599	9789_1#40	PRJEB15489	SAMEA7225629	ERX4495478	ERR4559582	Aeromonas veronii	MSD	2009-08-06	12-23
702624	9789_1#41	PRJEB15489	SAMEA7225630	ERX4514978	ERR4579321	Aeromonas veronii AMC_34	MSD	2009-08-12	12-23
702667	9789_1#42	PRJEB15489	SAMEA7225631	ERX4514979	ERR4579322	Aeromonas caviae	asymptomatic	2009-08-25	12-23
702699	9789_1#43	PRJEB15489	SAMEA7225632	ERX4495480	ERR4559584	Aeromonas caviae	MSD	2009-09-11	12-23
702752	9789_1#44	PRJEB15489	SAMEA7225633	ERX4495479	ERR4559583	Aeromonas dhakensis	MSD	2009-10-21	12-23
702686	9789_1#45	PRJEB15489	SAMEA7225634	ERX4495481	ERR4559585	Aeromonas dhakensis	asymptomatic	2009-09-18	12-23
702735	9789_1#46	PRJEB15489	SAMEA7225635	ERX4495482	ERR4559586	Aeromonas caviae	MSD	2009-09-28	12-23
702720	9789_1#47	PRJEB15489	SAMEA7225636	ERX4495483	ERR4559587	Aeromonas veronii	MSD	2009-10-08	12-23
702739	9789_1#48	PRJEB15489	SAMEA7225637	ERX4514980	ERR4579323	Aeromonas caviae	asymptomatic	2009-09-30	12-23
702711	9789_1#5	PRJEB15489	SAMEA7225638	ERX4495484	ERR4559588	Aeromonas caviae	MSD	2009-10-09	12-23
702754	9789_1#50	PRJEB15489	SAMEA7225639	ERX4495485	ERR4559589	Aeromonas caviae	asymptomatic	2009-10-23	12-23
702794	9789_1#51	PRJEB15489	SAMEA7225640	ERX4495487	ERR4559591	Aeromonas dhakensis	MSD	2009-11-12	12-23
702809	9789_1#52	PRJEB15489	SAMEA7225641	ERX4495486	ERR4559590	Aeromonas dhakensis	asymptomatic	2009-11-19	12-23
702802	9789_1#53	PRJEB15489	SAMEA7225642	ERX4495488	ERR4559592	Aeromonas caviae	MSD	2009-11-17	12-23
702882	9789_1#54	PRJEB15489	SAMEA7225643	ERX4514981	ERR4579324	Aeromonas veronii	asymptomatic	2009-12-03	12-23
702889	9789_1#56	PRJEB15489	SAMEA7225644	ERX4495490	ERR4559594	Aeromonas veronii	asymptomatic	2009-12-07	12-23
702846	9789_1#57	PRJEB15489	SAMEA7225645	ERX4495489	ERR4559593	Aeromonas jandaei	MSD	2009-11-25	12-23
702960	9789_1#58	PRJEB15489	SAMEA7225646	ERX4495491	ERR4559595	Aeromonas caviae	MSD	2010-01-20	12-23
702083	9789_1#59	PRJEB15489	SAMEA7225647	ERX4495492	ERR4559596	Aeromonas caviae	asymptomatic	2010-01-04	12-23
702988	9789_1#6	PRJEB15489	SAMEA7225648	ERX4495493	ERR4559597	Aeromonas caviae	asymptomatic	2010-01-08	12-23
702973	9789_1#61	PRJEB15489	SAMEA7225649	ERX4495495	ERR4559599	Aeromonas caviae	asymptomatic	2010-01-21	12-23
703515	9789_1#62	PRJEB15489	SAMEA7225650	ERX4495496	ERR4559600	Aeromonas caviae	asymptomatic	2010-02-11	12-23
702997	9789_1#63	PRJEB15489	SAMEA7225651	ERX4495494	ERR4559598	Aeromonas caviae	asymptomatic	2010-01-16	12-23
703514	9789_1#64	PRJEB15489	SAMEA7225652	ERX4495497	ERR4559601	Aeromonas enteropelogenes	asymptomatic	2010-02-11	12-23
703511	9789_1#65	PRJEB15489	SAMEA7225653	ERX4514982	ERR4579325	Aeromonas hydrophila	MSD	2010-02-08	12-23
703012	9789_1#66	PRJEB15489	SAMEA7225654	ERX4495498	ERR4559602	Aeromonas veronii	MSD	2010-02-12	12-23
703046	9789_1#67	PRJEB15489	SAMEA7225655	ERX4495499	ERR4559603	Aeromonas caviae	asymptomatic	2010-02-12	12-23
703054	9789_1#68	PRJEB15489	SAMEA7225656	ERX4514983	ERR4579326	Aeromonas caviae	MSD	2010-02-22	12-23
703050	9789_1#69	PRJEB15489	SAMEA7225657	ERX4495500	ERR4559604	Aeromonas veronii	asymptomatic	2010-02-24	12-23
703049	9789_1#7	PRJEB15489	SAMEA7225658	ERX4514984	ERR4579327	Aeromonas veronii	asymptomatic	2010-02-24	12-23
703076	9789_1#70	PRJEB15489	SAMEA7225659	ERX4495501	ERR4559605	Aeromonas caviae	MSD	2010-02-25	12-23
703254	9789_1#71	PRJEB15489	SAMEA7225660	ERX4495502	ERR4559606	Aeromonas caviae	MSD	2010-03-06	12-23
703081	9789_1#8	PRJEB15489	SAMEA7225661	ERX4495503	ERR4559607	Aeromonas caviae	asymptomatic	2010-03-01	12-23
703083	9789_1#9	PRJEB15489	SAMEA7225662	ERX4495504	ERR4559608	Aeromonas veronii	asymptomatic	2010-03-02	12-23
704170	21765_7#193	PRJEB15489	SAMEA7301473	ERX4517424	ERR4583395	unique (Aeromonas)	MSD	2011-01-25	12-23
Aeromonas caviae Ae398		PRJEA51677	SAMEA2272404	ERS379829	N/A	Aeromonas caviae	N/A	N/A	N/A
Aeromonas caviae CECT 4221		PRJEB7046	SAMEA2752402	ERS540999	ERR660669	Aeromonas caviae	N/A	N/A	N/A
Aeromonas caviae L12		PRJNA270276	SAMN03265383	N/A	N/A	Aeromonas caviae	N/A	N/A	N/A
Aeromonas hydrophila 14		PRJNA183195	SAMN02471854	N/A	N/A	Aeromonas dhakensis	N/A	N/A	N/A
Aeromonas hydrophila 173		PRJNA183198	SAMN02471842	N/A	N/A	Aeromonas dhakensis	N/A	N/A	N/A
Aeromonas dhakensis SSU		PRJNA237907	SAMN02597481	N/A	N/A	Aeromonas dhakensis	N/A	N/A	N/A
Aeromonas hydrophila YL17		PRJNA234473	SAMN02713488	N/A	N/A	Aeromonas dhakensis	N/A	N/A	N/A
Aeromonas enteropelogenes CECT 4487		PRJEB7028	SAMEA2752420	N/A	ERR595942	Aeromonas enteropelogenes	N/A	N/A	N/A
Aeromonas enteropelogenes strain CECT 4255T		PRJEB7043	SAMEA2752405	N/A	ERR595937	Aeromonas enteropelogenes	N/A	N/A	N/A
Aeromonas hydrophila ML09-119		PRJNA188141	SAMN02603614	N/A	N/A	Aeromonas hydrophila	N/A	N/A	N/A
Aeromonas hydrophila subsp. hydrophila ATCC 7966		PRJNA16697	SAMN02604052	N/A	N/A	Aeromonas hydrophila	N/A	N/A	N/A
Aeromonas jandaei CECT 4228		PRJEB7031	SAMEA2752417	N/A	ERR595940	Aeromonas jandaei	N/A	N/A	N/A
Aeromonas jandaei Riv2		PRJNA237126	SAMN02597482	N/A	N/A	Aeromonas jandaei	N/A	N/A	N/A
Aeromonas sanarellii LMG 24682		PRJEB7037	SAMEA2752411	N/A	ERR660676	Aeromonas sanarellii	N/A	N/A	N/A
Aeromonas taiwanensis strain LMG 24683		PRJDB1639	SAMD00000007	N/A	N/A	Aeromonas taiwanensis	N/A	N/A	N/A
Aeromonas 159		PRJNA171603	SAMN02471851	N/A	N/A	Aeromonas veronii	N/A	N/A	N/A
Aeromonas veronii AER39		PRJNA71513	SAMN02463948	N/A	N/A	Aeromonas veronii	N/A	N/A	N/A
Aeromonas veronii AMC34		PRJNA71515	SAMN02463949	N/A	N/A	Aeromonas veronii AMC_34	N/A	N/A	N/A
Aeromonas veronii B565		PRJNA63671	SAMN02603940	N/A	N/A	Aeromonas veronii	N/A	N/A	N/A
Aeromonas veronii PhIn2		PRJNA169110	SAMN02471783	N/A	N/A	Aeromonas veronii	N/A	N/A	N/A
Aeromonas veronii TH0426 GCF_001593245_1		PRJNA293940	SAMN04012505	N/A	N/A	Aeromonas veronii	N/A	N/A	N/A

## Sheet: S2
Table S2 Average Nucleotide Identity (ANI) of strains investigated in this study.
Lane ID (see Table S1)		21765_7#1	21765_7#10	21765_7#100	21765_7#101	21765_7#103	21765_7#104	21765_7#105	21765_7#106	21765_7#108	21765_7#109	21765_7#110	21765_7#113	21765_7#117	21765_7#118	21765_7#119	21765_7#120	21765_7#121	21765_7#122	21765_7#123	21765_7#125	21765_7#127	21765_7#129	21765_7#130	21765_7#131	21765_7#132	21765_7#135	21765_7#136	21765_7#137	21765_7#138	21765_7#139	21765_7#14	21765_7#140	21765_7#143	21765_7#144	21765_7#147	21765_7#148	21765_7#152	21765_7#155	21765_7#158	21765_7#159	21765_7#160	21765_7#164	21765_7#165	21765_7#166	21765_7#167	21765_7#169	21765_7#171	21765_7#173
21765_7#1	caviae	1	0.979901	0.979417	0.97966	0.979495	0.979602	0.979972	0.979673	0.979591	0.979506	0.979162	0.97869	0.979994	0.97911	0.979518	0.986415	0.9795	0.978376	0.979341	0.979478	0.978907	0.977214	0.979797	0.980132	0.979728	0.977438	0.980239	0.979909	0.983099	0.979947	0.979147	0.979601	0.97958	0.979656	0.979756	0.983688	0.978361	0.990179	0.979368	0.979772	0.979669	0.982996	0.980397	0.979538	0.978926	0.979092	0.993038	0.978714
21765_7#10	caviae	0.979901	1	0.979409	0.979664	0.979513	0.978769	0.979875	0.979545	0.979544	0.979562	0.979486	0.979144	0.980273	0.978719	0.979688	0.979594	0.97839	0.978593	0.978184	0.97954	0.979315	0.977883	0.979731	0.978705	0.979638	0.977768	0.978377	0.979797	0.980204	0.978623	0.979164	0.979259	0.979542	0.978769	0.979556	0.979444	0.97795	0.980577	0.978369	0.979663	0.979678	0.98021	0.978925	0.979696	0.979378	0.978827	0.978482	0.978705
21765_7#100	caviae	0.979417	0.979409	1	0.982319	0.999531	0.978984	0.982947	0.982354	0.983509	0.982343	0.981194	0.981322	0.982853	0.97943	0.982438	0.979572	0.978198	0.978845	0.979055	0.981517	0.98029	0.978866	0.982425	0.978657	0.982037	0.97966	0.979217	0.982344	0.979941	0.978314	0.981093	0.979785	0.983532	0.979355	0.981359	0.979508	0.978482	0.979492	0.979247	0.981368	0.981925	0.979761	0.979507	0.979525	0.98167	0.981854	0.979061	0.981297
21765_7#101	caviae	0.97966	0.979664	0.982319	1	0.982366	0.979122	0.983031	0.999494	0.982853	0.999384	0.980682	0.981253	0.982705	0.979339	0.982459	0.979531	0.978449	0.978831	0.978833	0.980908	0.980266	0.979171	0.982638	0.978573	0.982419	0.979327	0.97865	0.982995	0.979665	0.978448	0.980784	0.980639	0.982948	0.979722	0.981726	0.979705	0.978684	0.979849	0.979215	0.980757	0.982225	0.979789	0.979261	0.98018	0.982291	0.982436	0.979057	0.980281
21765_7#103	caviae	0.979495	0.979513	0.999531	0.982366	1	0.97914	0.983165	0.982382	0.983619	0.982405	0.98136	0.981557	0.982963	0.979487	0.982526	0.979658	0.978336	0.978945	0.979163	0.981676	0.980361	0.979035	0.982465	0.978837	0.982108	0.979703	0.979366	0.9824	0.980041	0.97831	0.981264	0.979923	0.983642	0.979467	0.981409	0.979709	0.97847	0.979505	0.979335	0.98141	0.982017	0.979971	0.979499	0.979575	0.981785	0.981938	0.979255	0.981392
21765_7#104	caviae	0.979602	0.978769	0.978984	0.979122	0.97914	1	0.980109	0.979147	0.979856	0.978904	0.979459	0.979368	0.980077	0.979739	0.980074	0.979464	0.977875	0.978776	0.982301	0.980154	0.978664	0.977124	0.97954	0.978378	0.979903	0.97769	0.978817	0.979622	0.979229	0.977966	0.979765	0.979326	0.979835	0.981699	0.980052	0.979205	0.978821	0.979435	0.982915	0.979432	0.979565	0.979109	0.979427	0.979987	0.979394	0.978668	0.979085	0.978839
21765_7#105	caviae	0.979972	0.979875	0.982947	0.983031	0.983165	0.980109	1	0.983018	0.983628	0.983049	0.982668	0.983382	0.996213	0.97899	0.982458	0.979051	0.978438	0.97929	0.979034	0.982851	0.982138	0.980256	0.983189	0.978587	0.983338	0.979816	0.979126	0.983149	0.980649	0.978702	0.982521	0.980757	0.983647	0.980361	0.982536	0.980588	0.978563	0.98011	0.97932	0.98267	0.983177	0.980362	0.978839	0.980419	0.983172	0.981569	0.979224	0.982849
21765_7#106	caviae	0.979673	0.979545	0.982354	0.999494	0.982382	0.979147	0.983018	1	0.982877	0.999383	0.980718	0.981292	0.982693	0.97933	0.982472	0.979522	0.978418	0.978851	0.9789	0.980889	0.980306	0.97918	0.98263	0.978518	0.982347	0.979359	0.978629	0.982962	0.97972	0.978434	0.980773	0.980638	0.982929	0.979739	0.981747	0.979658	0.978663	0.979729	0.979274	0.980722	0.982259	0.979787	0.979289	0.980158	0.982326	0.982468	0.979024	0.980274
21765_7#108	caviae	0.979591	0.979544	0.983509	0.982853	0.983619	0.979856	0.983628	0.982877	1	0.982798	0.981062	0.981757	0.98346	0.979421	0.982581	0.979687	0.978304	0.978621	0.979039	0.981815	0.980447	0.979442	0.982754	0.97859	0.982542	0.980145	0.978967	0.983012	0.9802	0.978119	0.981082	0.980763	0.99976	0.979857	0.982032	0.979639	0.978524	0.979681	0.979478	0.981197	0.982863	0.979678	0.979539	0.979555	0.982601	0.981997	0.979301	0.981177
21765_7#109	caviae	0.979506	0.979562	0.982343	0.999384	0.982405	0.978904	0.983049	0.999383	0.982798	1	0.980678	0.981151	0.982587	0.979301	0.982623	0.979527	0.978146	0.978685	0.978869	0.98085	0.980307	0.979038	0.982607	0.978312	0.982377	0.979235	0.978382	0.982982	0.979591	0.978355	0.980683	0.980628	0.982778	0.97974	0.981756	0.979623	0.978652	0.979729	0.979218	0.980788	0.982224	0.97961	0.979094	0.980109	0.982255	0.982484	0.979006	0.980229
21765_7#110	caviae	0.979162	0.979486	0.981194	0.980682	0.98136	0.979459	0.982668	0.980718	0.981062	0.980678	1	0.989115	0.983659	0.978965	0.980817	0.978984	0.978992	0.97994	0.979036	0.98669	0.98564	0.979186	0.98088	0.978873	0.981312	0.978934	0.979466	0.981283	0.980212	0.978818	0.986851	0.979135	0.98106	0.979654	0.981065	0.980032	0.978278	0.979144	0.979154	0.986225	0.981086	0.979629	0.979586	0.97971	0.981139	0.979497	0.978604	0.988434
21765_7#113	caviae	0.97869	0.979144	0.981322	0.981253	0.981557	0.979368	0.983382	0.981292	0.981757	0.981151	0.989115	1	0.984057	0.979293	0.981164	0.979239	0.979089	0.979268	0.979062	0.988052	0.987237	0.979502	0.981732	0.979124	0.981493	0.979695	0.979228	0.981538	0.980271	0.978617	0.987346	0.979699	0.981748	0.979417	0.981133	0.979884	0.978859	0.978872	0.978937	0.988218	0.981169	0.980243	0.97932	0.979429	0.981486	0.98038	0.978557	0.989593
21765_7#117	caviae	0.979994	0.980273	0.982853	0.982705	0.982963	0.980077	0.996213	0.982693	0.98346	0.982587	0.983659	0.984057	1	0.97917	0.981915	0.979767	0.979212	0.979577	0.97916	0.983799	0.982592	0.979938	0.982671	0.978906	0.982957	0.97959	0.978969	0.982927	0.980518	0.979119	0.982693	0.980359	0.983478	0.98016	0.982335	0.980432	0.978669	0.980441	0.979484	0.982717	0.982885	0.980447	0.979214	0.980093	0.98296	0.981156	0.979627	0.983425
21765_7#118	caviae	0.97911	0.978719	0.97943	0.979339	0.979487	0.979739	0.97899	0.97933	0.979421	0.979301	0.978965	0.979293	0.97917	1	0.979366	0.978472	0.977976	0.978837	0.979451	0.979797	0.9789	0.977232	0.979562	0.977824	0.979563	0.977218	0.979271	0.979871	0.978666	0.978277	0.978839	0.978889	0.97944	0.979762	0.979746	0.97837	0.986055	0.978729	0.979594	0.978607	0.979332	0.978659	0.97978	0.979782	0.979149	0.978325	0.978806	0.978659
21765_7#119	caviae	0.979518	0.979688	0.982438	0.982459	0.982526	0.980074	0.982458	0.982472	0.982581	0.982623	0.980817	0.981164	0.981915	0.979366	1	0.979556	0.978341	0.979455	0.979588	0.981448	0.98029	0.979217	0.982937	0.978723	0.98287	0.979533	0.97889	0.98269	0.979981	0.978746	0.981105	0.980768	0.982489	0.980006	0.9821	0.979618	0.978419	0.979583	0.979621	0.980996	0.982636	0.979677	0.979	0.980095	0.982303	0.98146	0.979083	0.980346
21765_7#120	caviae	0.986415	0.979594	0.979572	0.979531	0.979658	0.979464	0.979051	0.979522	0.979687	0.979527	0.978984	0.979239	0.979767	0.978472	0.979556	1	0.979933	0.978616	0.979239	0.979954	0.979097	0.97758	0.979535	0.981458	0.979476	0.977438	0.979201	0.979802	0.984517	0.97965	0.978709	0.978978	0.979679	0.979252	0.979817	0.98341	0.978126	0.989828	0.979133	0.979234	0.979619	0.98435	0.980239	0.979443	0.979095	0.978394	0.984704	0.979216
21765_7#121	caviae	0.9795	0.97839	0.978198	0.978449	0.978336	0.977875	0.978438	0.978418	0.978304	0.978146	0.978992	0.979089	0.979212	0.977976	0.978341	0.979933	1	0.97901	0.977894	0.979136	0.979032	0.977186	0.978643	0.984758	0.978648	0.977022	0.979612	0.978555	0.979224	0.985066	0.979302	0.978299	0.978354	0.977851	0.97859	0.978727	0.977543	0.979106	0.977886	0.979329	0.978151	0.979225	0.980154	0.978386	0.977717	0.97759	0.978976	0.979061
21765_7#122	caviae	0.978376	0.978593	0.978845	0.978831	0.978945	0.978776	0.97929	0.978851	0.978621	0.978685	0.97994	0.979268	0.979577	0.978837	0.979455	0.978616	0.97901	1	0.97818	0.980334	0.97824	0.977168	0.979362	0.979143	0.979071	0.977735	0.978396	0.979133	0.978691	0.977833	0.980641	0.978453	0.978626	0.978433	0.978967	0.977823	0.977909	0.978706	0.978573	0.979466	0.978957	0.978513	0.978432	0.978217	0.978644	0.978072	0.978286	0.979831
21765_7#123	caviae	0.979341	0.978184	0.979055	0.978833	0.979163	0.982301	0.979034	0.9789	0.979039	0.978869	0.979036	0.979062	0.97916	0.979451	0.979588	0.979239	0.977894	0.97818	1	0.979815	0.978083	0.976813	0.979354	0.978124	0.979486	0.977257	0.978637	0.979528	0.978689	0.977754	0.979537	0.979756	0.979029	0.981407	0.97995	0.978829	0.978721	0.978821	0.981903	0.978757	0.97909	0.978724	0.978956	0.979686	0.979401	0.978473	0.978814	0.978402
21765_7#125	caviae	0.979478	0.97954	0.981517	0.980908	0.981676	0.980154	0.982851	0.980889	0.981815	0.98085	0.98669	0.988052	0.983799	0.979797	0.981448	0.979954	0.979136	0.980334	0.979815	1	0.984835	0.978783	0.982047	0.980461	0.981874	0.979291	0.979241	0.981757	0.981201	0.978602	0.992899	0.980209	0.981826	0.98008	0.981494	0.980732	0.979148	0.979991	0.979884	0.985935	0.98166	0.980649	0.979666	0.980131	0.981446	0.980139	0.97909	0.987265
21765_7#127	caviae	0.978907	0.979315	0.98029	0.980266	0.980361	0.978664	0.982138	0.980306	0.980447	0.980307	0.98564	0.987237	0.982592	0.9789	0.98029	0.979097	0.979032	0.97824	0.978083	0.984835	1	0.978912	0.980827	0.978931	0.980668	0.979344	0.978188	0.98065	0.980191	0.978375	0.984247	0.979082	0.980444	0.979146	0.980429	0.979995	0.978538	0.979071	0.978646	0.986609	0.98048	0.980055	0.978765	0.978948	0.9806	0.979304	0.978544	0.986095
21765_7#129	caviae	0.977214	0.977883	0.978866	0.979171	0.979035	0.977124	0.980256	0.97918	0.979442	0.979038	0.979186	0.979502	0.979938	0.977232	0.979217	0.97758	0.977186	0.977168	0.976813	0.978783	0.978912	1	0.979172	0.977187	0.979184	0.982355	0.976713	0.979302	0.97783	0.976782	0.979223	0.97766	0.979497	0.977364	0.978741	0.978177	0.976577	0.978009	0.977236	0.979357	0.978721	0.97832	0.977044	0.977748	0.98188	0.978803	0.977362	0.979095
21765_7#130	caviae	0.979797	0.979731	0.982425	0.982638	0.982465	0.97954	0.983189	0.98263	0.982754	0.982607	0.98088	0.981732	0.982671	0.979562	0.982937	0.979535	0.978643	0.979362	0.979354	0.982047	0.980827	0.979172	1	0.978361	0.98323	0.97948	0.979266	0.98331	0.980244	0.978835	0.980934	0.980006	0.98274	0.979976	0.982205	0.98012	0.978398	0.980106	0.97947	0.981204	0.982497	0.979941	0.979712	0.980334	0.982148	0.981884	0.979436	0.981109
21765_7#131	caviae	0.980132	0.978705	0.978657	0.978573	0.978837	0.978378	0.978587	0.978518	0.97859	0.978312	0.978873	0.979124	0.978906	0.977824	0.978723	0.981458	0.984758	0.979143	0.978124	0.980461	0.978931	0.977187	0.978361	1	0.979007	0.977034	0.979113	0.978878	0.981317	0.982568	0.978805	0.97791	0.978646	0.978124	0.979095	0.980341	0.977163	0.980839	0.978151	0.978925	0.97867	0.98094	0.979314	0.978747	0.978129	0.977568	0.979959	0.978956
21765_7#132	caviae	0.979728	0.979638	0.982037	0.982419	0.982108	0.979903	0.983338	0.982347	0.982542	0.982377	0.981312	0.981493	0.982957	0.979563	0.98287	0.979476	0.978648	0.979071	0.979486	0.981874	0.980668	0.979184	0.98323	0.979007	1	0.979851	0.979278	0.982988	0.980314	0.978654	0.981298	0.980018	0.982537	0.980027	0.981867	0.979905	0.978267	0.979722	0.979746	0.981426	0.982521	0.980089	0.979684	0.980059	0.981964	0.98206	0.979096	0.98134
21765_7#135	caviae	0.977438	0.977768	0.97966	0.979327	0.979703	0.97769	0.979816	0.979359	0.980145	0.979235	0.978934	0.979695	0.97959	0.977218	0.979533	0.977438	0.977022	0.977735	0.977257	0.979291	0.979344	0.982355	0.97948	0.977034	0.979851	1	0.977535	0.979888	0.977838	0.977305	0.978726	0.977791	0.980179	0.977947	0.979534	0.977954	0.976542	0.977745	0.977655	0.979034	0.979324	0.978227	0.97774	0.978007	0.981684	0.978283	0.976944	0.979004
21765_7#136	caviae	0.980239	0.978377	0.979217	0.97865	0.979366	0.978817	0.979126	0.978629	0.978967	0.978382	0.979466	0.979228	0.978969	0.979271	0.97889	0.979201	0.979612	0.978396	0.978637	0.979241	0.978188	0.976713	0.979266	0.979113	0.979278	0.977535	1	0.979282	0.978912	0.982513	0.979656	0.97916	0.978982	0.979017	0.979133	0.979605	0.978786	0.979168	0.978801	0.978735	0.978741	0.978832	0.991323	0.979174	0.978653	0.977832	0.979991	0.979336
21765_7#137	caviae	0.979909	0.979797	0.982344	0.982995	0.9824	0.979622	0.983149	0.982962	0.983012	0.982982	0.981283	0.981538	0.982927	0.979871	0.98269	0.979802	0.978555	0.979133	0.979528	0.981757	0.98065	0.979302	0.98331	0.978878	0.982988	0.979888	0.979282	1	0.98015	0.978841	0.981182	0.980793	0.982964	0.979945	0.982771	0.980189	0.978628	0.979867	0.979577	0.981497	0.982558	0.980048	0.979718	0.98029	0.982388	0.981992	0.979412	0.981192
21765_7#138	caviae	0.983099	0.980204	0.979941	0.979665	0.980041	0.979229	0.980649	0.97972	0.9802	0.979591	0.980212	0.980271	0.980518	0.978666	0.979981	0.984517	0.979224	0.978691	0.978689	0.981201	0.980191	0.97783	0.980244	0.981317	0.980314	0.977838	0.978912	0.98015	1	0.977842	0.980446	0.98051	0.98022	0.979243	0.980259	0.991868	0.97797	0.983811	0.979278	0.980405	0.979967	0.992908	0.979205	0.979274	0.979807	0.979533	0.98203	0.979677
21765_7#139	caviae	0.979947	0.978623	0.978314	0.978448	0.97831	0.977966	0.978702	0.978434	0.978119	0.978355	0.978818	0.978617	0.979119	0.978277	0.978746	0.97965	0.985066	0.977833	0.977754	0.978602	0.978375	0.976782	0.978835	0.982568	0.978654	0.977305	0.982513	0.978841	0.977842	1	0.978841	0.978198	0.9782	0.97831	0.978461	0.97797	0.977847	0.97916	0.978074	0.97829	0.978513	0.977983	0.981286	0.978953	0.978026	0.978003	0.979098	0.978557
21765_7#14	caviae	0.979147	0.979164	0.981093	0.980784	0.981264	0.979765	0.982521	0.980773	0.981082	0.980683	0.986851	0.987346	0.982693	0.978839	0.981105	0.978709	0.979302	0.980641	0.979537	0.992899	0.984247	0.979223	0.980934	0.978805	0.981298	0.978726	0.979656	0.981182	0.980446	0.978841	1	0.979351	0.981091	0.979878	0.980892	0.98035	0.978172	0.979229	1	0.985605	0.980938	0.979808	0.979589	0.979522	0.980787	0.979285	0.978881	0.987801
21765_7#140	caviae	0.979601	0.979259	0.979785	0.980639	0.979923	0.979326	0.980757	0.980638	0.980763	0.980628	0.979135	0.979699	0.980359	0.978889	0.980768	0.978978	0.978299	0.978453	0.979756	0.980209	0.979082	0.97766	0.980006	0.97791	0.980018	0.977791	0.97916	0.980793	0.98051	0.978198	0.979351	1	0.980781	0.980059	0.979652	0.980155	0.978088	0.979446	0.979645	0.979167	0.980463	0.980027	0.979538	0.980608	0.979713	0.979606	0.979172	0.979534
21765_7#143	caviae	0.97958	0.979542	0.983532	0.982948	0.983642	0.979835	0.983647	0.982929	0.99976	0.982778	0.98106	0.981748	0.983478	0.97944	0.982489	0.979679	0.978354	0.978626	0.979029	0.981826	0.980444	0.979497	0.98274	0.978646	0.982537	0.980179	0.978982	0.982964	0.98022	0.9782	0.981091	0.980781	1	0.979873	0.981995	0.979641	0.978524	0.979841	0.979472	0.981183	0.982861	0.979655	0.979417	0.979546	0.982643	0.981993	0.979281	0.981182
21765_7#144	caviae	0.979656	0.978769	0.979355	0.979722	0.979467	0.981699	0.980361	0.979739	0.979857	0.97974	0.979654	0.979417	0.98016	0.979762	0.980006	0.979252	0.977851	0.978433	0.981407	0.98008	0.979146	0.977364	0.979976	0.978124	0.980027	0.977947	0.979017	0.979945	0.979243	0.97831	0.979878	0.980059	0.979873	1	0.980574	0.979041	0.979233	0.979002	0.981832	0.979614	0.979853	0.979024	0.979386	0.9796	0.979653	0.979116	0.979059	0.979157
21765_7#147	caviae	0.979756	0.979556	0.981359	0.981726	0.981409	0.980052	0.982536	0.981747	0.982032	0.981756	0.981065	0.981133	0.982335	0.979746	0.9821	0.979817	0.97859	0.978967	0.97995	0.981494	0.980429	0.978741	0.982205	0.979095	0.981867	0.979534	0.979133	0.982771	0.980259	0.978461	0.980892	0.979652	0.981995	0.980574	1	0.979699	0.978416	0.979892	0.980459	0.980966	0.981451	0.980015	0.979767	0.979821	0.981394	0.981515	0.979393	0.98056
21765_7#148	caviae	0.983688	0.979444	0.979508	0.979705	0.979709	0.979205	0.980588	0.979658	0.979639	0.979623	0.980032	0.979884	0.980432	0.97837	0.979618	0.98341	0.978727	0.977823	0.978829	0.980732	0.979995	0.978177	0.98012	0.980341	0.979905	0.977954	0.979605	0.980189	0.991868	0.97797	0.98035	0.980155	0.979641	0.979041	0.979699	1	0.977671	0.984011	0.979013	0.980222	0.980092	0.991373	0.979786	0.979165	0.97963	0.978997	0.982937	0.979251
21765_7#152	caviae	0.978361	0.97795	0.978482	0.978684	0.97847	0.978821	0.978563	0.978663	0.978524	0.978652	0.978278	0.978859	0.978669	0.986055	0.978419	0.978126	0.977543	0.977909	0.978721	0.979148	0.978538	0.976577	0.978398	0.977163	0.978267	0.976542	0.978786	0.978628	0.97797	0.977847	0.978172	0.978088	0.978524	0.979233	0.978416	0.977671	1	0.978303	0.978655	0.978192	0.978449	0.978354	0.979408	0.978973	0.978488	0.977785	0.97816	0.978408
21765_7#155	caviae	0.990179	0.980577	0.979492	0.979849	0.979505	0.979435	0.98011	0.979729	0.979681	0.979729	0.979144	0.978872	0.980441	0.978729	0.979583	0.989828	0.979106	0.978706	0.978821	0.979991	0.979071	0.978009	0.980106	0.980839	0.979722	0.977745	0.979168	0.979867	0.983811	0.97916	0.979229	0.979446	0.979841	0.979002	0.979892	0.984011	0.978303	1	0.979135	0.979879	0.979512	0.984347	0.979569	0.979439	0.979116	0.979009	0.987745	0.978973
21765_7#158	caviae	0.979368	0.978369	0.979247	0.979215	0.979335	0.982915	0.97932	0.979274	0.979478	0.979218	0.979154	0.978937	0.979484	0.979594	0.979621	0.979133	0.977886	0.978573	0.981903	0.979884	0.978646	0.977236	0.97947	0.978151	0.979746	0.977655	0.978801	0.979577	0.979278	0.978074	1	0.979645	0.979472	0.981832	0.980459	0.979013	0.978655	0.979135	1	0.979045	0.979247	0.979095	0.97929	0.979816	0.979376	0.97846	0.978969	0.978591
21765_7#159	caviae	0.979772	0.979663	0.981368	0.980757	0.98141	0.979432	0.98267	0.980722	0.981197	0.980788	0.986225	0.988218	0.982717	0.978607	0.980996	0.979234	0.979329	0.979466	0.978757	0.985935	0.986609	0.979357	0.981204	0.978925	0.981426	0.979034	0.978735	0.981497	0.980405	0.97829	0.985605	0.979167	0.981183	0.979614	0.980966	0.980222	0.978192	0.979879	0.979045	1	0.980969	0.980559	0.97942	0.979502	0.981099	0.979962	0.979442	0.993063
21765_7#160	caviae	0.979669	0.979678	0.981925	0.982225	0.982017	0.979565	0.983177	0.982259	0.982863	0.982224	0.981086	0.981169	0.982885	0.979332	0.982636	0.979619	0.978151	0.978957	0.97909	0.98166	0.98048	0.978721	0.982497	0.97867	0.982521	0.979324	0.978741	0.982558	0.979967	0.978513	0.980938	0.980463	0.982861	0.979853	0.981451	0.980092	0.978449	0.979512	0.979247	0.980969	1	0.979684	0.979027	0.980233	0.981967	0.981858	0.979124	0.980992
21765_7#164	caviae	0.982996	0.98021	0.979761	0.979789	0.979971	0.979109	0.980362	0.979787	0.979678	0.97961	0.979629	0.980243	0.980447	0.978659	0.979677	0.98435	0.979225	0.978513	0.978724	0.980649	0.980055	0.97832	0.979941	0.98094	0.980089	0.978227	0.978832	0.980048	0.992908	0.977983	0.979808	0.980027	0.979655	0.979024	0.980015	0.991373	0.978354	0.984347	0.979095	0.980559	0.979684	1	0.979293	0.979193	0.979499	0.979398	0.982406	0.979863
21765_7#165	caviae	0.980397	0.978925	0.979507	0.979261	0.979499	0.979427	0.978839	0.979289	0.979539	0.979094	0.979586	0.97932	0.979214	0.97978	0.979	0.980239	0.980154	0.978432	0.978956	0.979666	0.978765	0.977044	0.979712	0.979314	0.979684	0.97774	0.991323	0.979718	0.979205	0.981286	0.979589	0.979538	0.979417	0.979386	0.979767	0.979786	0.979408	0.979569	0.97929	0.97942	0.979027	0.979293	1	0.979323	0.978837	0.978049	0.980121	0.979277
21765_7#166	caviae	0.979538	0.979696	0.979525	0.98018	0.979575	0.979987	0.980419	0.980158	0.979555	0.980109	0.97971	0.979429	0.980093	0.979782	0.980095	0.979443	0.978386	0.978217	0.979686	0.980131	0.978948	0.977748	0.980334	0.978747	0.980059	0.978007	0.979174	0.98029	0.979274	0.978953	0.979522	0.980608	0.979546	0.9796	0.979821	0.979165	0.978973	0.979439	0.979816	0.979502	0.980233	0.979193	0.979323	1	0.979528	0.979342	0.978889	0.979466
21765_7#167	caviae	0.978926	0.979378	0.98167	0.982291	0.981785	0.979394	0.983172	0.982326	0.982601	0.982255	0.981139	0.981486	0.98296	0.979149	0.982303	0.979095	0.977717	0.978644	0.979401	0.981446	0.9806	0.98188	0.982148	0.978129	0.981964	0.981684	0.978653	0.982388	0.979807	0.978026	0.980787	0.979713	0.982643	0.979653	0.981394	0.97963	0.978488	0.979116	0.979376	0.981099	0.981967	0.979499	0.978837	0.979528	1	0.981705	0.978527	0.98111
21765_7#169	caviae	0.979092	0.978827	0.981854	0.982436	0.981938	0.978668	0.981569	0.982468	0.981997	0.982484	0.979497	0.98038	0.981156	0.978325	0.98146	0.978394	0.97759	0.978072	0.978473	0.980139	0.979304	0.978803	0.981884	0.977568	0.98206	0.978283	0.977832	0.981992	0.979533	0.978003	0.979285	0.979606	0.981993	0.979116	0.981515	0.978997	0.977785	0.979009	0.97846	0.979962	0.981858	0.979398	0.978049	0.979342	0.981705	1	0.977995	0.980265
21765_7#171	caviae	0.993038	0.978482	0.979061	0.979057	0.979255	0.979085	0.979224	0.979024	0.979301	0.979006	0.978604	0.978557	0.979627	0.978806	0.979083	0.984704	0.978976	0.978286	0.978814	0.97909	0.978544	0.977362	0.979436	0.979959	0.979096	0.976944	0.979991	0.979412	0.98203	0.979098	0.978881	0.979172	0.979281	0.979059	0.979393	0.982937	0.97816	0.987745	0.978969	0.979442	0.979124	0.982406	0.980121	0.978889	0.978527	0.977995	1	0.978578
21765_7#173	caviae	0.978714	0.978705	0.981297	0.980281	0.981392	0.978839	0.982849	0.980274	0.981177	0.980229	0.988434	0.989593	0.983425	0.978659	0.980346	0.979216	0.979061	0.979831	0.978402	0.987265	0.986095	0.979095	0.981109	0.978956	0.98134	0.979004	0.979336	0.981192	0.979677	0.978557	0.987801	0.979534	0.981182	0.979157	0.98056	0.979251	0.978408	0.978973	0.978591	0.993063	0.980992	0.979863	0.979277	0.979466	0.98111	0.980265	0.978578	1
21765_7#174	caviae	0.979495	0.978427	0.979634	0.979634	0.979712	0.980089	0.979404	0.979609	0.980039	0.979647	0.979105	0.979355	0.979692	0.979239	0.979352	0.979488	0.978077	0.978487	0.979957	0.979343	0.978935	0.977387	0.980026	0.97801	0.979952	0.977484	0.979129	0.97988	0.979448	0.978144	0.979725	0.979207	0.980042	0.980566	0.980193	0.97898	0.97913	0.979296	0.980583	0.979206	0.979787	0.979127	0.979371	0.979468	0.979603	0.978475	0.978759	0.978927
21765_7#18	caviae	0.97918	0.979911	0.982625	0.983099	0.982652	0.979828	0.983483	0.983146	0.982959	0.983016	0.980629	0.981457	0.983016	0.979256	0.982766	0.979475	0.978123	0.978777	0.979342	0.981003	0.980572	0.979423	0.983142	0.978663	0.98281	0.979598	0.978395	0.98271	0.980253	0.978561	0.980789	0.981011	0.983039	0.97993	0.982612	0.980067	0.978657	0.97951	0.979471	0.981378	0.982856	0.979865	0.979167	0.979969	0.98253	0.982141	0.978672	0.981207
21765_7#182	caviae	0.979471	0.979233	0.981526	0.981306	0.981604	0.980734	0.982556	0.981314	0.981917	0.981285	0.980661	0.981103	0.982001	0.979611	0.981433	0.979621	0.977976	0.978754	0.980086	0.981299	0.980228	0.97881	0.98199	0.978669	0.981924	0.979163	0.979308	0.981842	0.97996	0.978101	0.980612	0.980523	0.98194	0.980663	0.98165	0.980041	0.979242	0.979354	0.980345	0.980882	0.981911	0.979464	0.979406	0.980172	0.981462	0.980547	0.979215	0.980577
21765_7#183	caviae	0.9795	0.979242	0.981199	0.980855	0.981374	0.979203	0.983381	0.980861	0.981441	0.980657	0.987435	0.989104	0.983529	0.978943	0.981104	0.979069	0.978657	0.979933	0.978839	0.987051	0.987136	0.979514	0.981854	0.979068	0.981485	0.979361	0.978977	0.981514	0.980134	0.978208	0.987104	0.979385	0.981472	0.979753	0.980959	0.980024	0.97829	0.979202	0.978736	0.989085	0.981226	0.979783	0.978996	0.979333	0.981389	0.980208	0.978971	0.989492
21765_7#184	caviae	0.979765	0.979779	0.982226	0.982691	0.982325	0.979287	0.982453	0.982705	0.98246	0.982708	0.980712	0.981241	0.982091	0.979599	0.981986	0.979699	0.978575	0.978428	0.979132	0.981161	0.980327	0.979426	0.982542	0.978578	0.982346	0.979707	0.978687	0.982613	0.979864	0.978806	0.980854	0.980877	0.982482	0.979498	0.982027	0.979318	0.978418	0.979834	0.979486	0.980944	0.982497	0.979991	0.979006	0.979895	0.982702	0.98254	0.979081	0.981054
21765_7#185	caviae	0.981931	0.978927	0.97978	0.979663	0.979878	0.979938	0.979839	0.979638	0.979599	0.979534	0.979265	0.979428	0.979774	0.979721	0.979536	0.980363	0.979775	0.978735	0.979703	0.979986	0.97864	0.977069	0.980007	0.979224	0.979732	0.97752	0.983066	0.980022	0.979719	0.979959	0.97966	0.979717	0.979601	0.980087	0.979861	0.980289	0.97931	0.980189	0.979911	0.979533	0.979599	0.979806	0.983349	0.979821	0.979227	0.978624	0.981948	0.979563
21765_7#187	caviae	0.979326	0.977769	0.978122	0.978166	0.978138	0.977443	0.977946	0.978125	0.978104	0.978134	0.979336	0.978645	0.97849	0.97801	0.978305	0.979183	0.986004	0.978752	0.977653	0.979127	0.978128	0.976387	0.978433	0.984062	0.978243	0.976933	0.981464	0.978267	0.97785	0.988529	0.97936	0.978197	0.978105	0.977792	0.978221	0.977758	0.977605	0.978844	0.977782	0.978309	0.97824	0.977663	0.980365	0.978616	0.977631	0.977445	0.978895	0.978892
21765_7#188	caviae	0.979796	0.979509	0.982383	0.98265	0.982521	0.980356	0.983038	0.982577	0.982711	0.982515	0.98091	0.981211	0.982301	0.980138	0.982483	0.979782	0.978166	0.979311	0.979627	0.981589	0.980288	0.979259	0.982945	0.978635	0.982793	0.979664	0.978788	0.982917	0.979809	0.978555	0.981193	0.980928	0.98272	0.980546	0.982416	0.980252	0.979309	0.979643	0.979962	0.981366	0.982293	0.979641	0.979348	0.980275	0.982277	0.981247	0.979222	0.981155
21765_7#189	caviae	0.978623	0.979204	0.981337	0.982145	0.981378	0.978709	0.9824	0.982097	0.981563	0.982076	0.980009	0.980605	0.981366	0.978272	0.981627	0.977973	0.977214	0.977658	0.97837	0.980527	0.979653	0.978385	0.981845	0.977481	0.981912	0.978293	0.978015	0.982148	0.978572	0.977637	0.979736	0.979275	0.981507	0.97856	0.98149	0.978592	0.976989	0.978703	0.978273	0.980084	0.981892	0.978506	0.978607	0.978824	0.981514	0.980757	0.978142	0.980066
21765_7#19	caviae	0.980041	0.980406	0.982594	0.982517	0.982691	0.980105	0.995199	0.982461	0.983035	0.982407	0.98237	0.983038	0.995544	0.9789	0.981997	0.979048	0.978242	0.979093	0.978973	0.982556	0.982038	0.979836	0.982542	0.978894	0.982903	0.979491	0.979011	0.982894	0.980613	0.978647	0.981886	0.980573	0.983039	0.980329	0.982208	0.980688	0.978444	0.980002	0.97934	0.982308	0.98285	0.980266	0.97878	0.980278	0.982589	0.980819	0.979027	0.982374
21765_7#190	caviae	0.979642	0.979253	0.979773	0.980629	0.979969	0.979336	0.98076	0.980616	0.980718	0.98052	0.979142	0.979705	0.980486	0.978884	0.980719	0.979	0.97832	0.978487	0.979738	0.980199	0.979091	0.977637	0.979998	0.97791	0.980039	0.977743	0.979181	0.980794	0.980503	0.978082	0.979408	0.999698	0.98072	0.98001	0.979648	0.980185	0.978144	0.979377	0.979633	0.979113	0.980447	0.979984	0.979558	0.980519	0.979635	0.979603	0.979139	0.979557
21765_7#192	caviae	0.977756	0.976758	0.977608	0.977766	0.977679	0.97764	0.978057	0.977781	0.977919	0.97745	0.978627	0.978921	0.978462	0.977437	0.977899	0.978336	0.97878	0.978502	0.977384	0.979182	0.978114	0.976759	0.978	0.978112	0.978164	0.976535	0.977683	0.978201	0.978188	0.97705	0.978968	0.977468	0.978003	0.977708	0.978034	0.977184	0.97721	0.978068	0.977839	0.979333	0.977912	0.978123	0.977762	0.977673	0.97775	0.976794	0.977394	0.978824
21765_7#194	caviae	0.980087	0.978027	0.978891	0.978514	0.978881	0.978926	0.978876	0.978505	0.978685	0.978447	0.979017	0.978945	0.979149	0.97933	0.978856	0.979528	0.979665	0.978237	0.978588	0.979133	0.978022	0.976658	0.979208	0.979113	0.979229	0.977395	0.990784	0.979277	0.978564	0.98066	0.979025	0.979086	0.978651	0.979067	0.97912	0.979336	0.978812	0.979099	0.978828	0.979107	0.97847	0.978892	0.997047	0.979131	0.97845	0.977844	0.979856	0.978835
21765_7#197	caviae	0.979634	0.979478	0.979026	0.978837	0.979085	0.978436	0.979982	0.97871	0.978936	0.978623	0.979748	0.979555	0.979773	0.978727	0.978996	0.980221	0.982423	0.980351	0.9779	0.980243	0.97957	0.978005	0.979428	0.982233	0.979315	0.978282	0.979214	0.97934	0.980032	0.981072	0.979971	0.978753	0.979006	0.9784	0.979268	0.979284	0.978163	0.980004	0.978281	0.980636	0.978984	0.979413	0.979081	0.979345	0.978785	0.978579	0.978781	0.979532
21765_7#199	caviae	0.978888	0.978453	0.979467	0.979403	0.979694	0.981421	0.979125	0.9794	0.979069	0.979136	0.978827	0.978639	0.979654	0.978796	0.979628	0.978899	0.977539	0.978244	0.980795	0.979601	0.978389	0.9774	0.979674	0.978507	0.979467	0.977536	0.977955	0.97937	0.979083	0.977919	0.978989	0.980069	0.979052	0.980339	0.979908	0.978744	0.978086	0.979479	0.98134	0.979256	0.979327	0.978955	0.978687	0.978943	0.97903	0.97895	0.978251	0.978683
21765_7#2	caviae	0.979565	0.978554	0.979364	0.979193	0.97946	0.982766	0.979759	0.97923	0.979708	0.979165	0.979066	0.979153	0.979914	0.979638	0.979745	0.979334	0.977539	0.97865	0.982151	0.979805	0.978458	0.977229	0.979975	0.978194	0.979807	0.977565	0.978785	0.979941	0.979129	0.978076	0.979462	0.979914	0.979702	0.981979	0.980445	0.979092	0.978958	0.979146	0.982266	0.979229	0.979566	0.978997	0.9793	0.979933	0.979495	0.979053	0.978987	0.978518
21765_7#200	caviae	0.977863	0.978387	0.979275	0.979677	0.979596	0.977839	0.980575	0.979677	0.980252	0.979434	0.979452	0.980267	0.980068	0.97803	0.979833	0.978056	0.977221	0.977888	0.977633	0.979835	0.979006	0.985983	0.979795	0.977898	0.979828	0.983481	0.977556	0.980186	0.978228	0.977196	0.979766	0.978351	0.9803	0.978286	0.979397	0.978546	0.977606	0.978123	0.977959	0.979407	0.979646	0.978569	0.978161	0.978289	0.982687	0.979209	0.977485	0.97945
21765_7#201	caviae	0.980167	0.978348	0.979233	0.978585	0.979351	0.978759	0.979058	0.978542	0.978912	0.978358	0.979425	0.979217	0.978926	0.979257	0.978912	0.97921	0.979584	0.978432	0.978583	0.979219	0.97819	0.976684	0.979231	0.979083	0.979229	0.977381	0.999641	0.979223	0.978898	0.982502	0.979632	0.979112	0.978895	0.97898	0.979129	0.979587	0.978773	0.979101	0.97881	0.978729	0.978733	0.978795	0.991288	0.979174	0.978602	0.977773	0.980002	0.979362
21765_7#202	caviae	0.979001	0.978051	0.978099	0.97842	0.978218	0.977427	0.978477	0.978383	0.978282	0.978251	0.978338	0.978409	0.978616	0.978189	0.978463	0.97872	0.985847	0.977252	0.977801	0.977851	0.977598	0.97636	0.978687	0.98372	0.978471	0.976912	0.981511	0.97851	0.97781	0.988338	0.978436	0.97862	0.978302	0.977807	0.978253	0.977797	0.97769	0.979149	0.977822	0.978249	0.978406	0.977806	0.980582	0.979071	0.977735	0.977273	0.978469	0.978248
21765_7#203	caviae	0.980197	0.978348	0.979217	0.978605	0.979358	0.978809	0.979084	0.978565	0.978986	0.978355	0.979453	0.979236	0.978956	0.979336	0.978893	0.979233	0.979613	0.978415	0.978674	0.979206	0.978217	0.976728	0.979244	0.979126	0.979261	0.977456	0.99952	0.97924	0.978893	0.982501	0.979623	0.979126	0.97899	0.97899	0.979118	0.979618	0.978828	0.979066	0.978818	0.978727	0.978721	0.978832	0.991276	0.979165	0.978637	0.977831	0.980038	0.979319
21765_7#205	caviae	0.979982	0.98039	0.98258	0.982427	0.982676	0.980052	0.995202	0.982378	0.983	0.982389	0.982375	0.983005	0.995573	0.978865	0.98192	0.979039	0.978257	0.978928	0.978899	0.982404	0.982049	0.979817	0.982519	0.978979	0.982899	0.979359	0.978944	0.982899	0.980612	0.978679	0.981821	0.980562	0.983001	0.980173	0.982182	0.98064	0.978476	0.979928	0.979328	0.982208	0.982746	0.980228	0.978621	0.980155	0.982618	0.980867	0.97907	0.98236
21765_7#207	caviae	0.979053	0.978986	0.97969	0.979779	0.979748	0.979782	0.980082	0.979771	0.979487	0.97975	0.979359	0.979385	0.979907	0.980704	0.97961	0.97915	0.977781	0.978951	0.979486	0.979901	0.978834	0.977336	0.979789	0.978174	0.979849	0.97781	0.979415	0.979467	0.978794	0.978055	0.979668	0.979802	0.979487	0.979579	0.979805	0.978756	0.98031	0.979068	0.979738	0.97926	0.979315	0.978816	0.979522	0.980644	0.979384	0.978949	0.978222	0.97906
21765_7#208	caviae	0.979393	0.978926	0.981047	0.980976	0.981219	0.980024	0.982804	0.981003	0.981199	0.980874	0.987719	0.987829	0.983499	0.979545	0.981157	0.979202	0.979178	0.980307	0.979536	0.99322	0.984335	0.97882	0.981689	0.979216	0.981594	0.979211	0.979802	0.981659	0.980438	0.97912	0.995758	0.980098	0.981221	0.979918	0.980938	0.980019	0.97869	0.979656	0.979736	0.985995	0.981249	0.980046	0.980044	0.979947	0.981415	0.980316	0.979182	0.988327
21765_7#209	caviae	0.979959	0.980547	0.982705	0.982646	0.982661	0.980139	0.995221	0.98269	0.98316	0.982481	0.983599	0.984172	0.998105	0.978999	0.981883	0.979593	0.978799	0.979338	0.979098	0.98315	0.982505	0.979952	0.982469	0.978968	0.982882	0.979625	0.97909	0.982892	0.980476	0.979106	0.98266	0.980598	0.983206	0.98035	0.9822	0.980696	0.978527	0.980094	0.979437	0.98265	0.982753	0.980471	0.978979	0.980405	0.982761	0.980864	0.979294	0.983423
21765_7#21	caviae	0.981702	0.980399	0.979793	0.979827	0.97989	0.979064	0.980481	0.979707	0.97986	0.979659	0.980172	0.980472	0.980991	0.978855	0.979667	0.981592	0.979684	0.978794	0.978739	0.980654	0.980118	0.978368	0.980014	0.980235	0.980117	0.978365	0.978964	0.98021	0.989791	0.978128	0.9808	0.979858	0.979894	0.979284	0.980147	0.991747	0.978244	0.981865	0.979133	0.980594	0.979732	0.98904	0.979159	0.97937	0.979609	0.978979	0.980659	0.979947
21765_7#210	caviae	0.978533	0.979114	0.981038	0.98172	0.981066	0.978793	0.98228	0.981639	0.981833	0.981477	0.979646	0.980417	0.981636	0.978645	0.98128	0.977969	0.977319	0.977663	0.978448	0.980552	0.979474	0.97837	0.981648	0.977773	0.98155	0.97895	0.977866	0.981939	0.978615	0.977725	0.980234	0.979553	0.981828	0.97869	0.981237	0.97929	0.978092	0.978424	0.978409	0.980129	0.981528	0.978879	0.978008	0.97866	0.981249	0.980471	0.97805	0.979758
21765_7#211	caviae	0.978465	0.979125	0.981064	0.981518	0.981088	0.978745	0.982284	0.981447	0.98164	0.981459	0.979642	0.980206	0.981456	0.978548	0.981282	0.978005	0.977166	0.977591	0.978398	0.980338	0.97954	0.97815	0.981714	0.977638	0.981551	0.978667	0.977769	0.981956	0.978468	0.977746	0.980078	0.979527	0.98162	0.978693	0.981251	0.979181	0.977915	0.978396	0.978412	0.98016	0.981334	0.978634	0.977882	0.978839	0.981121	0.980463	0.97802	0.979677
21765_7#213	caviae	0.980057	0.979691	0.980076	0.980363	0.980178	0.980479	0.980694	0.980343	0.98004	0.980305	0.980019	0.980143	0.98048	0.983533	0.980271	0.979655	0.979239	0.97955	0.98002	0.980562	0.979318	0.977903	0.980447	0.97908	0.980418	0.978383	0.98032	0.980089	0.97923	0.978883	0.980027	0.980429	0.98009	0.980304	0.980294	0.979573	0.983501	0.979774	0.980496	0.980095	0.980288	0.979407	0.980582	0.980954	0.980079	0.979721	0.979746	0.979757
21765_7#214	caviae	0.980865	0.979872	0.981215	0.981231	0.981431	0.980187	0.981673	0.981267	0.981509	0.981123	0.981618	0.981471	0.981958	0.979672	0.981461	0.981247	0.981232	0.981063	0.979753	0.982488	0.980213	0.978444	0.981773	0.981581	0.981561	0.979074	0.980467	0.98159	0.981275	0.979725	0.982087	0.98047	0.9815	0.980128	0.981571	0.980758	0.979127	0.981408	0.980128	0.981455	0.98121	0.981125	0.980165	0.980446	0.980881	0.980261	0.980429	0.981098
21765_7#215	caviae	0.979765	0.979193	0.980938	0.980803	0.981055	0.980066	0.980873	0.980809	0.981171	0.980806	0.983566	0.983051	0.981141	0.979261	0.980403	0.97907	0.979173	0.980493	0.979437	0.98518	0.980708	0.978872	0.981294	0.978853	0.981214	0.978954	0.979975	0.981237	0.97994	0.979104	0.988882	0.980313	0.981155	0.979904	0.981128	0.979773	0.978798	0.979558	0.979789	0.982043	0.980786	0.97955	0.979395	0.980274	0.980691	0.979956	0.979424	0.983807
21765_7#216	caviae	0.97979	0.979886	0.982497	0.982655	0.982584	0.979525	0.997056	0.982624	0.983357	0.982599	0.982645	0.982764	0.997174	0.979375	0.982165	0.979432	0.978312	0.978988	0.979242	0.982898	0.982035	0.979555	0.983021	0.978932	0.982776	0.979914	0.978763	0.983051	0.980331	0.978598	0.982143	0.98059	0.983385	0.980299	0.981692	0.980262	0.978837	0.979709	0.979572	0.982715	0.982504	0.979949	0.978468	0.980174	0.98255	0.981666	0.979162	0.982256
21765_7#217	caviae	0.979596	0.979764	0.997039	0.982433	0.996946	0.979176	0.983563	0.982461	0.983698	0.982475	0.981548	0.981889	0.983278	0.97953	0.982837	0.979852	0.978595	0.979004	0.97928	0.982099	0.980474	0.97914	0.982648	0.979017	0.982318	0.979838	0.979451	0.982663	0.980162	0.978593	0.981551	0.980306	0.983698	0.979462	0.981518	0.979625	0.978476	0.979722	0.979438	0.981498	0.98227	0.979978	0.979767	0.979846	0.98214	0.982164	0.9793	0.981382
21765_7#218	caviae	0.98034	0.97875	0.979435	0.979116	0.97949	0.979456	0.978923	0.979123	0.979304	0.979105	0.979565	0.97924	0.978954	0.979718	0.978922	0.980173	0.980076	0.978267	0.978992	0.979455	0.97867	0.97697	0.979652	0.979352	0.979707	0.977584	0.991269	0.97966	0.979152	0.981187	0.979161	0.979652	0.979336	0.979489	0.979704	0.979631	0.979398	0.979436	0.979243	0.979368	0.97897	0.979009	0.999074	0.979382	0.978784	0.978002	0.980073	0.97917
21765_7#219	caviae	0.979186	0.978436	0.979958	0.979729	0.979969	0.981335	0.979584	0.979819	0.980065	0.979746	0.978761	0.979052	0.97938	0.979163	0.98017	0.97873	0.977913	0.978365	0.981195	0.980042	0.97856	0.977107	0.979666	0.977201	0.980079	0.977128	0.978336	0.980329	0.978832	0.978029	0.97923	0.9792	0.980087	0.981378	0.980521	0.978812	0.978473	0.979048	0.981265	0.97859	0.980251	0.978771	0.979128	0.9795	0.980015	0.978527	0.978363	0.979043
21765_7#22	caviae	0.980037	0.97947	0.981499	0.982305	0.981643	0.979932	0.982628	0.982312	0.982284	0.982326	0.98119	0.981234	0.982398	0.979704	0.982002	0.979866	0.978424	0.979001	0.979982	0.981608	0.980327	0.978874	0.982095	0.978714	0.981903	0.979767	0.979269	0.982416	0.980488	0.978576	0.981153	0.980171	0.982275	0.980434	0.982487	0.979931	0.978656	0.979871	0.980021	0.980966	0.981733	0.980073	0.979803	0.979852	0.98192	0.981577	0.979498	0.980724
21765_7#221	caviae	0.97932	0.977688	0.978826	0.978552	0.978912	0.979389	0.97935	0.978543	0.978942	0.978563	0.978874	0.978967	0.979116	0.979036	0.979054	0.978511	0.977886	0.97806	0.979489	0.979436	0.978452	0.97643	0.978593	0.977953	0.979115	0.977322	0.978729	0.979269	0.978348	0.977955	0.978998	0.978354	0.978911	0.979439	0.978748	0.978168	0.9787	0.978591	0.979567	0.978773	0.978806	0.978641	0.979184	0.978858	0.978516	0.978355	0.97889	0.978352
21765_7#222	caviae	0.97736	0.976969	0.97749	0.977176	0.977531	0.97726	0.977523	0.977149	0.97722	0.976842	0.977466	0.977338	0.97762	0.976677	0.977463	0.977102	0.976216	0.980451	0.976297	0.978274	0.977201	0.975928	0.977252	0.976137	0.977699	0.975577	0.977356	0.977557	0.977272	0.977089	0.977526	0.97767	0.977213	0.977055	0.977407	0.977085	0.97578	0.977099	0.976973	0.977116	0.977539	0.977039	0.977655	0.977705	0.9774	0.976626	0.977205	0.977817
21765_7#224	caviae	0.97993	0.97923	0.978974	0.978884	0.978998	0.978115	0.979008	0.978848	0.978879	0.979005	0.979198	0.979117	0.978972	0.978577	0.979167	0.980115	0.987578	0.979704	0.978501	0.978935	0.978739	0.977372	0.979246	0.984949	0.9792	0.977344	0.980923	0.979226	0.978661	0.988377	0.979166	0.978872	0.978925	0.978293	0.979121	0.978312	0.978	0.979272	0.978591	0.979274	0.979035	0.978498	0.980962	0.979407	0.978654	0.978607	0.979447	0.979144
21765_7#225	caviae	0.9898	0.980473	0.979483	0.979732	0.979653	0.979566	0.9794	0.979743	0.979741	0.979576	0.978559	0.979282	0.979812	0.978174	0.979865	0.988572	0.979826	0.978596	0.979001	0.980615	0.979624	0.977956	0.979173	0.980574	0.979678	0.976775	0.979719	0.980056	0.982947	0.979701	0.978516	0.97849	0.979745	0.979199	0.980074	0.983005	0.977678	0.996118	0.979075	0.978926	0.979771	0.984347	0.980436	0.979486	0.979138	0.978109	0.988099	0.979138
21765_7#226	caviae	0.980254	0.979474	0.981131	0.980627	0.981377	0.979396	0.983026	0.980651	0.981512	0.980575	0.986265	0.988011	0.983748	0.979525	0.980861	0.980411	0.979828	0.979921	0.979372	0.986678	0.985754	0.979255	0.981518	0.979336	0.981507	0.979247	0.979641	0.981238	0.981119	0.978976	0.986056	0.979724	0.981512	0.979795	0.980872	0.981171	0.978567	0.980511	0.979362	0.989773	0.98107	0.98137	0.979932	0.980066	0.980991	0.980366	0.98	0.989512
21765_7#228	caviae	0.979035	0.978937	0.980647	0.980319	0.980938	0.979229	0.981587	0.980351	0.980911	0.980114	0.984752	0.987119	0.981316	0.978629	0.980585	0.97889	0.979104	0.979965	0.978561	0.985746	0.984298	0.978569	0.980504	0.980072	0.981003	0.978662	0.978761	0.980903	0.980515	0.977813	0.98486	0.978732	0.980936	0.979227	0.980719	0.980156	0.978262	0.979291	0.979276	0.984633	0.980583	0.980586	0.979355	0.979147	0.980365	0.979106	0.978337	0.986067
21765_7#229	caviae	0.979234	0.977887	0.978839	0.978761	0.978844	0.979676	0.979346	0.978725	0.979037	0.978739	0.978863	0.978971	0.979197	0.979247	0.978965	0.978547	0.977855	0.978097	0.979728	0.979611	0.978472	0.97673	0.978906	0.978023	0.979164	0.977444	0.978711	0.979544	0.978706	0.977936	0.979114	0.978551	0.979031	0.979593	0.978872	0.978255	0.978908	0.978788	0.979948	0.97889	0.978794	0.9786	0.978684	0.978921	0.978402	0.978128	0.978817	0.978417
21765_7#230	caviae	0.980164	0.979426	0.98125	0.980588	0.981306	0.979456	0.982984	0.980658	0.981355	0.980559	0.986316	0.987995	0.983647	0.979341	0.980953	0.980413	0.979627	0.979763	0.979293	0.986619	0.985832	0.979092	0.981552	0.979076	0.981546	0.979095	0.979472	0.981243	0.981103	0.978994	0.986019	0.979744	0.981358	0.979853	0.9809	0.981022	0.978486	0.980323	0.979351	0.989644	0.981122	0.981285	0.979755	0.98013	0.980841	0.980398	0.980022	0.989507
21765_7#233	caviae	0.979671	0.97858	0.978598	0.978582	0.978713	0.978188	0.978352	0.978522	0.978646	0.978348	0.978452	0.979197	0.979052	0.977877	0.979122	0.979009	0.986924	0.978839	0.977999	0.979019	0.978632	0.977133	0.978308	0.982752	0.978864	0.977349	0.981553	0.979049	0.978646	0.989479	0.978811	0.97817	0.978661	0.978109	0.978894	0.978178	0.977528	0.979291	0.978107	0.978114	0.978791	0.978395	0.981746	0.979095	0.978441	0.97752	0.97909	0.978922
21765_7#235	caviae	0.979548	0.978293	0.977979	0.97806	0.978165	0.977473	0.978251	0.978087	0.977998	0.977924	0.978511	0.978888	0.978903	0.977487	0.977905	0.979822	0.987674	0.97873	0.97715	0.97918	0.979315	0.977043	0.978457	0.983425	0.978474	0.977302	0.979321	0.978426	0.979126	0.983314	0.978277	0.978018	0.978011	0.977636	0.978495	0.978364	0.977351	0.979192	0.977556	0.97894	0.977984	0.979146	0.979518	0.978308	0.977753	0.977322	0.979315	0.978767
21765_7#236	caviae	0.977264	0.97777	0.978947	0.97918	0.979205	0.977394	0.980222	0.979113	0.979534	0.979174	0.979064	0.979543	0.9799	0.977491	0.979371	0.977486	0.976987	0.977105	0.976834	0.978936	0.978906	0.998454	0.979255	0.977088	0.979134	0.982282	1	0.979396	0.977878	0.976851	0.978973	0.977843	0.97954	0.977731	0.978812	0.978322	0.97689	0.978024	0.977354	0.979254	0.978983	0.978276	0.977101	0.977979	0.982057	0.978839	0.977345	0.979101
21765_7#237	caviae	0.97948	0.97972	0.983018	0.983226	0.982996	0.979985	0.992607	0.983232	0.983706	0.983153	0.982524	0.983563	0.990358	0.978981	0.98268	0.979105	0.978529	0.978994	0.979591	0.983351	0.982458	0.979498	0.9832	0.978316	0.983545	0.979583	0.978892	0.983353	0.980541	0.978465	0.982207	0.980856	0.9837	0.980367	0.982776	0.9805	0.978584	0.9796	0.979587	0.982819	0.983543	0.980271	0.978889	0.980452	0.98304	0.981455	0.979185	0.982991
21765_7#238	caviae	0.982534	0.978582	0.979448	0.979743	0.979635	0.979579	0.979517	0.979773	0.979445	0.979686	0.979467	0.980369	0.979352	0.978869	0.979237	0.980961	0.979995	0.978357	0.97896	0.98134	0.979206	0.977431	0.979178	0.979286	0.979508	0.977396	0.981397	0.980006	0.979428	0.979647	0.980113	0.979476	0.979397	0.979685	0.97954	0.979016	0.978236	0.981035	0.979291	0.979697	0.979562	0.979531	0.981167	0.97951	0.979277	0.978008	0.982204	0.980469
21765_7#239	caviae	0.979835	0.979038	0.978803	0.978801	0.978877	0.97827	0.979094	0.978753	0.978529	0.978771	0.979264	0.979493	0.979028	0.978483	0.978893	0.980038	0.983212	0.978412	0.97838	0.979848	0.978822	0.977556	0.979292	0.985332	0.978983	0.977981	0.979276	0.979413	0.97889	0.984278	0.979703	0.978829	0.97855	0.978633	0.979159	0.979106	0.977861	0.97984	0.978287	0.979807	0.978674	0.979253	0.979021	0.979409	0.978267	0.978202	0.97908	0.978775
21765_7#241	caviae	0.977982	0.977893	0.979269	0.979243	0.979389	0.977875	0.980377	0.979241	0.979385	0.979193	0.979192	0.979816	0.980158	0.977684	0.979407	0.977976	0.976801	0.977199	0.977402	0.979333	0.979057	0.982949	0.97945	0.977266	0.9796	0.982255	0.977176	0.979622	0.978389	0.97689	0.978903	0.978325	0.979376	0.978188	0.979369	0.978218	0.976848	0.978163	0.977684	0.979285	0.979498	0.977928	0.977371	0.978233	0.980746	0.978851	0.977544	0.978838
21765_7#243	caviae	0.979533	0.978529	0.980307	0.979898	0.98039	0.979301	0.981434	0.979881	0.980142	0.979885	0.983002	0.984234	0.981551	0.97899	0.980134	0.979407	0.981263	0.979271	0.978976	0.988111	0.982243	0.977854	0.980424	0.979003	0.980373	0.978282	0.978984	0.980204	0.979868	0.98004	0.990621	0.978973	0.980107	0.979269	0.980274	0.980487	0.978309	0.979703	0.979144	0.98374	0.980073	0.979991	0.979367	0.979568	0.979987	0.979072	0.97898	0.983383
21765_7#244	caviae	0.978429	0.97876	0.978062	0.978455	0.978087	0.977833	0.978162	0.978445	0.978239	0.978104	0.978177	0.978174	0.978647	0.977861	0.977894	0.979102	0.980362	0.978219	0.977198	0.97896	0.977573	0.976774	0.978545	0.979044	0.978395	0.976732	0.978238	0.97828	0.978811	0.98029	0.978974	0.977731	0.97824	0.977468	0.978265	0.978193	0.977214	0.979616	0.977833	0.978642	0.978057	0.978194	0.978374	0.978809	0.977724	0.976942	0.977632	0.977666
21765_7#245	caviae	0.979457	0.979034	0.98258	0.982867	0.982605	0.979811	0.983091	0.982856	0.983267	0.982949	0.981107	0.981534	0.982377	0.979024	0.981706	0.979215	0.977929	0.978999	0.979263	0.981093	0.980573	0.979091	0.983046	0.978946	0.983095	0.979571	0.978948	0.983019	0.979843	0.978319	0.981302	0.980981	0.983254	0.979913	0.982532	0.979961	0.978774	0.979342	0.9794	0.981417	0.982759	0.979702	0.978391	0.980368	0.982334	0.981089	0.978695	0.981
21765_7#25	caviae	0.979101	0.978016	0.979291	0.97939	0.979411	0.981287	0.979547	0.979397	0.979573	0.979183	0.978674	0.978905	0.979182	0.979087	0.979946	0.978513	0.977517	0.977827	0.981092	0.979722	0.978439	0.977229	0.97959	0.977208	0.979849	0.976955	0.978382	0.980224	0.978988	0.977788	0.978854	0.979171	0.979579	0.981402	0.980087	0.978547	0.978127	0.978732	0.981302	0.978673	0.979805	0.978509	0.978749	0.979345	0.979521	0.978016	0.978637	0.978707
21765_7#255	caviae	0.979323	0.979131	0.980797	0.98069	0.98099	0.979792	0.982295	0.98067	0.980844	0.980441	0.985613	0.985478	0.982351	0.979528	0.980641	0.979311	0.980586	0.980371	0.979413	0.988826	0.983706	0.978649	0.980931	0.979133	0.980922	0.978886	0.980235	0.980687	0.980152	0.979813	0.993287	0.979806	0.980865	0.979572	0.980673	0.98022	0.97891	0.979717	0.979571	0.984401	0.980566	0.980021	0.979958	0.979879	0.980414	0.979788	0.978368	0.985344
21765_7#257	caviae	0.990102	0.9794	0.979529	0.979558	0.97968	0.979394	0.979994	0.979607	0.979677	0.979533	0.979352	0.979212	0.980147	0.979044	0.979501	0.987751	0.979948	0.978462	0.978905	0.980133	0.979441	0.977723	0.979747	0.980543	0.979536	0.977659	0.979808	0.979795	0.982506	0.980291	0.979203	0.979871	0.979701	0.979317	0.979607	0.982564	0.978623	0.989829	0.97935	0.979935	0.979574	0.983197	0.980265	0.979533	0.978965	0.979069	0.989229	0.979202
21765_7#258	caviae	0.979319	0.978399	0.979309	0.979172	0.979439	0.980099	0.980062	0.979217	0.980102	0.979014	0.979222	0.979248	0.979958	0.979686	0.979986	0.979303	0.977798	0.978246	0.980621	0.979992	0.978646	0.977048	0.979418	0.978075	0.979627	0.977552	0.978462	0.980336	0.979002	0.977948	0.979631	0.979467	0.98013	0.98093	0.979785	0.979342	0.979005	0.979154	0.980837	0.979556	0.979808	0.978951	0.978857	0.979977	0.979346	0.978877	0.978489	0.979121
21765_7#26	caviae	0.979041	0.978038	0.979243	0.979317	0.979373	0.981303	0.979531	0.979333	0.979459	0.979162	0.978711	0.978887	0.97915	0.979081	0.980019	0.97848	0.977479	0.977834	0.981011	0.979736	0.978407	0.977156	0.97957	0.977174	0.979821	0.97695	0.978405	0.980181	0.978887	0.977825	0.978858	0.979143	0.979461	0.981334	0.980039	0.978501	0.978092	0.978595	0.9813	0.97865	0.979812	0.978495	0.978713	0.979366	0.979473	0.978051	0.9786	0.978678
21765_7#261	caviae	0.979183	0.979709	0.979706	0.979997	0.979765	0.979031	0.979695	0.980036	0.979935	0.980012	0.9799	0.980067	0.980052	0.97937	0.979777	0.979104	0.979349	0.979357	0.978776	0.97989	0.979277	0.977534	0.980305	0.978723	0.97982	0.977879	0.980017	0.980031	0.979131	0.979234	0.979972	0.979599	0.979973	0.978941	0.979984	0.978742	0.978693	0.97891	0.978884	0.979681	0.979806	0.978826	0.979799	0.980343	0.979592	0.978821	0.978457	0.979762
21765_7#263	caviae	0.98004	0.979661	0.981511	0.982506	0.981791	0.979655	0.983024	0.982548	0.982666	0.982381	0.980998	0.981262	0.982768	0.979487	0.982579	0.979764	0.978507	0.978781	0.979311	0.981836	0.980465	0.978944	0.982546	0.978905	0.98232	0.979673	0.979081	0.982772	0.980117	0.978465	0.980891	0.980056	0.982705	0.979648	0.981576	0.979723	0.978527	0.97999	0.979457	0.981021	0.982175	0.97991	0.979402	0.979594	0.981747	0.981879	0.97939	0.980848
21765_7#264	caviae	0.979588	0.979711	0.982689	0.982793	0.982787	0.98013	0.983175	0.982762	0.982948	0.982743	0.981044	0.981209	0.982729	0.979922	0.982693	0.979638	0.978459	0.979118	0.979703	0.981439	0.98039	0.979259	0.98347	0.978469	0.982957	0.979552	0.978907	0.983031	0.979803	0.978655	0.980848	0.980756	0.982965	0.980237	0.982847	0.979808	0.97908	0.979606	0.979948	0.980935	0.982875	0.97967	0.979367	0.980213	0.982406	0.98188	0.979085	0.980927
21765_7#265	caviae	0.989446	0.98021	0.9796	0.979649	0.97974	0.979481	0.979951	0.979631	0.979727	0.979482	0.979666	0.979348	0.98021	0.979035	0.979675	0.990133	0.979239	0.978578	0.9789	0.980436	0.979386	0.978041	0.98004	0.980953	0.979716	0.977764	0.979197	0.979919	0.983801	0.979273	0.979615	0.979563	0.979735	0.979091	0.979983	0.98348	0.978622	0.995488	0.979216	0.980023	0.979576	0.984362	0.979874	0.979587	0.979183	0.9788	0.987704	0.979475
21765_7#266	caviae	0.979395	0.979387	0.981143	0.98078	0.981299	0.979439	0.982678	0.98082	0.981122	0.980823	0.99874	0.989201	0.98389	0.979031	0.980956	0.979036	0.979135	0.980016	0.97904	0.986827	0.98547	0.979366	0.980907	0.978867	0.981301	0.979114	0.979434	0.981298	0.980445	0.978905	0.986892	0.979215	0.981113	0.979782	0.981019	0.98033	0.978394	0.979441	0.979092	0.986316	0.981158	0.979848	0.979572	0.979779	0.981115	0.97945	0.978659	0.988425
21765_7#268	caviae	0.979142	0.979553	0.982436	0.98232	0.982559	0.979212	0.982985	0.982309	0.98296	0.982361	0.98049	0.980953	0.982523	0.979227	0.982156	0.979155	0.977915	0.978739	0.978633	0.98117	0.980101	0.978816	0.98222	0.978203	0.982783	0.979154	0.978476	0.981795	0.979684	0.977816	0.980655	0.980664	0.982884	0.97934	0.981608	0.979672	0.978236	0.97915	0.978681	0.980785	0.982329	0.979433	0.978636	0.9798	0.981973	0.981312	0.978734	0.980377
21765_7#269	caviae	0.979505	0.978668	0.979922	0.98	0.979989	0.981444	0.980363	0.980051	0.979936	0.980034	0.979675	0.979656	0.980308	0.979788	0.979999	0.979363	0.978108	0.978415	0.981029	0.980261	0.978753	0.977474	0.980386	0.978306	0.980189	0.978164	0.978963	0.980282	0.979277	0.978285	0.980029	0.980045	0.979984	0.981937	0.980622	0.97941	0.979046	0.97937	0.981283	0.979557	0.979716	0.979312	0.979294	0.980008	0.979918	0.979278	0.97908	0.978855
21765_7#27	caviae	0.979703	0.980011	0.982863	0.98298	0.982883	0.980131	0.996081	0.982983	0.983515	0.982992	0.982797	0.98411	0.995579	0.978853	0.982319	0.979607	0.979304	0.979296	0.979246	0.983623	0.982515	0.979782	0.982359	0.978809	0.983188	0.979157	0.979107	0.983189	0.98057	0.979401	0.982279	0.980212	0.983521	0.980427	0.982542	0.980344	0.97838	0.980041	0.979397	0.982519	0.983087	0.980515	0.979334	0.980336	0.982696	0.980971	0.979412	0.983813
21765_7#270	caviae	0.977939	0.978394	0.979347	0.979582	0.979596	0.978011	0.980597	0.979538	0.980131	0.979551	0.979417	0.980068	0.980164	0.97799	0.98006	0.978036	0.97709	0.977665	0.97761	0.97962	0.978933	0.985793	0.979765	0.977685	0.979856	0.983289	0.977396	0.980175	0.9781	0.97719	0.979618	0.978403	0.980175	0.978506	0.979383	0.978632	0.977471	0.977959	0.977964	0.979341	0.979675	0.978471	0.978028	0.978546	0.982511	0.979226	0.9776	0.979396
21765_7#271	caviae	0.979665	0.979745	0.982082	0.983033	0.982134	0.979823	0.98327	0.983062	0.982568	0.982997	0.981217	0.981328	0.982836	0.979697	0.982681	0.979496	0.978485	0.97877	0.979515	0.981646	0.980487	0.9792	0.982985	0.97879	0.982896	0.979768	0.97918	0.983117	0.98021	0.97845	0.98097	0.980386	0.982565	0.979661	0.981808	0.979711	0.978666	0.979739	0.979893	0.981463	0.98258	0.979849	0.979477	0.980124	0.982292	0.9868	0.979076	0.981232
21765_7#273	caviae	0.988889	0.979802	0.979459	0.979539	0.979678	0.979457	0.979184	0.979523	0.979309	0.979289	0.978804	0.979231	0.979682	0.978163	0.979626	0.989479	0.979449	0.978694	0.978938	0.979861	0.979234	0.978017	0.979392	0.981065	0.979432	0.97734	0.979562	0.979683	0.982801	0.979725	0.978855	0.97867	0.979326	0.979073	0.979938	0.982701	0.977978	0.995551	0.979118	0.979562	0.979621	0.98361	0.980191	0.979671	0.978941	0.978311	0.98687	0.979254
21765_7#275	caviae	0.978062	0.978009	0.979962	0.979924	0.980254	0.97841	0.98046	0.979914	0.980235	0.979672	0.979138	0.980162	0.980433	0.978058	0.980069	0.977977	0.977336	0.977752	0.978226	0.979606	0.978864	0.982238	0.980166	0.977686	0.98009	0.981981	0.977756	0.979965	0.978689	0.976698	0.978911	0.978485	0.980253	0.978482	0.97983	0.978902	0.97755	0.978393	0.978366	0.979109	0.980183	0.97877	0.977967	0.978318	0.981309	0.978974	0.977815	0.979162
21765_7#276	caviae	0.979475	0.979494	0.999554	0.982432	0.999406	0.979104	0.983136	0.982467	0.983502	0.982362	0.98136	0.981447	0.982786	0.979377	0.982607	0.979623	0.97837	0.978882	0.979183	0.981575	0.980302	0.979035	0.982436	0.978784	0.982082	0.97968	0.979266	0.982393	0.980049	0.978425	0.981164	0.97989	0.983543	0.979455	0.981358	0.979575	0.978565	0.979575	0.979279	0.981404	0.981971	0.979861	0.979531	0.979664	0.981808	0.98191	0.979203	0.98134
21765_7#277	caviae	0.97948	0.979502	0.999611	0.982349	0.99949	0.979162	0.983122	0.982447	0.983597	0.982377	0.981319	0.981403	0.982898	0.979458	0.982484	0.979621	0.978222	0.978809	0.979251	0.981493	0.980337	0.978983	0.982477	0.978746	0.982079	0.979658	0.979176	0.982393	0.980019	0.97831	0.981221	0.979912	0.983629	0.979506	0.981366	0.979663	0.978578	0.979516	0.979357	0.981386	0.982141	0.979857	0.979497	0.979493	0.981767	0.981918	0.979233	0.981319
21765_7#278	caviae	0.979358	0.979027	0.981344	0.98103	0.981393	0.980761	0.982505	0.980988	0.981559	0.981051	0.980758	0.981252	0.982015	0.979579	0.981408	0.979002	0.977945	0.978571	0.980093	0.981592	0.980317	0.977978	0.981826	0.978248	0.981632	0.978506	0.978792	0.981549	0.980906	0.978309	0.980892	0.980307	0.981546	0.980564	0.98146	0.981271	0.978944	0.97904	0.980576	0.98109	0.981062	0.981069	0.979291	0.97967	0.980887	0.980383	0.978941	0.980805
21765_7#279	caviae	0.979472	0.979507	0.999477	0.982387	0.999702	0.979119	0.983074	0.98243	0.983665	0.982365	0.981359	0.981556	0.9829	0.979509	0.982501	0.979628	0.978346	0.978856	0.979264	0.981505	0.980325	0.979026	0.982439	0.978796	0.982071	0.979714	0.97928	0.98236	0.980118	0.978326	0.981246	0.979888	0.983707	0.979461	0.981377	0.979601	0.978623	0.979559	0.979294	0.981393	0.981965	0.979913	0.979549	0.979519	0.981758	0.981897	0.979178	0.981285
21765_7#280	caviae	0.979171	0.979063	0.981604	0.981877	0.981697	0.979697	0.982036	0.981867	0.981891	0.981887	0.980215	0.980365	0.981652	0.97884	0.982164	0.979196	0.977973	0.978469	0.978712	0.980629	0.97982	0.97847	0.982272	0.97851	0.982334	0.978815	0.977911	0.982286	0.979435	0.978141	0.980227	0.980016	0.981969	0.979482	0.982101	0.979345	0.977875	0.97895	0.979144	0.980585	0.981891	0.979089	0.978431	0.979149	0.981571	0.981548	0.978783	0.98034
21765_7#282	caviae	0.97928	0.978957	0.981181	0.981052	0.981216	0.980845	0.981562	0.981005	0.981518	0.980871	0.980389	0.980648	0.981388	0.979306	0.981507	0.979295	0.977877	0.97864	0.980685	0.980859	0.979285	0.97839	0.98154	0.978299	0.981449	0.978955	0.978644	0.980879	0.979288	0.977903	0.980601	0.980007	0.981569	0.980463	0.981455	0.979546	0.978436	0.979352	0.980798	0.980673	0.981281	0.979479	0.978924	0.979518	0.981088	0.980066	0.978753	0.980112
21765_7#283	caviae	0.979475	0.979497	0.999561	0.982327	0.99959	0.979134	0.98316	0.982405	0.983628	0.982343	0.981302	0.981524	0.982867	0.979353	0.982486	0.979636	0.978282	0.978927	0.979184	0.981637	0.980316	0.978926	0.982435	0.978763	0.98209	0.979793	0.979323	0.982352	0.979988	0.978273	0.981244	0.979912	0.983613	0.97952	0.981335	0.979646	0.978433	0.979439	0.979337	0.981404	0.982085	0.979925	0.979485	0.979528	0.981744	0.981909	0.979222	0.981331
21765_7#284	caviae	0.979297	0.978935	0.981218	0.981013	0.981358	0.980802	0.981631	0.981089	0.981537	0.980858	0.980398	0.980732	0.981472	0.979244	0.981522	0.979233	0.977939	0.97861	0.98069	0.980775	0.979358	0.97832	0.981533	0.978283	0.981486	0.979013	0.978531	0.98091	0.979341	0.977927	0.980605	0.980018	0.981567	0.980482	0.981464	0.979554	0.978459	0.979294	0.98078	0.980672	0.981248	0.979488	0.979047	0.979512	0.981072	0.980092	0.978745	0.980034
21765_7#285	caviae	0.979505	0.979495	0.999507	0.98245	0.999634	0.979137	0.983137	0.9825	0.983618	0.982384	0.981363	0.981577	0.982902	0.979429	0.982525	0.979645	0.978408	0.978876	0.979234	0.98158	0.980323	0.979097	0.98248	0.978837	0.982123	0.979761	0.979297	0.982411	0.980113	0.978321	0.981262	0.979914	0.983635	0.979487	0.981376	0.979642	0.978634	0.979675	0.979322	0.981405	0.982067	0.979966	0.979526	0.979551	0.981855	0.981935	0.979246	0.981403
21765_7#286	caviae	0.979274	0.978947	0.981143	0.98098	0.981252	0.980808	0.981581	0.981064	0.981461	0.980819	0.980347	0.98071	0.981426	0.979231	0.981606	0.979265	0.977856	0.978562	0.980626	0.980752	0.979397	0.978261	0.981381	0.978256	0.981405	0.978964	0.978429	0.980934	0.979366	0.977876	0.98061	0.979991	0.981538	0.980517	0.981344	0.979519	0.978441	0.979271	0.98073	0.98067	0.981238	0.979371	0.978913	0.979547	0.981023	0.980111	0.978734	0.980034
21765_7#287	caviae	0.987497	0.980015	0.979521	0.979588	0.979742	0.979361	0.97971	0.979544	0.979673	0.979559	0.979309	0.978891	0.98017	0.978887	0.979719	0.989268	0.979625	0.978259	0.978956	0.979024	0.979374	0.978119	0.980096	0.980341	0.979736	0.977992	0.979227	0.979851	0.984387	0.978787	0.978829	0.979836	0.979672	0.979278	0.979907	0.985272	0.978412	0.995111	0.979039	0.979539	0.97976	0.985109	0.979594	0.979553	0.979135	0.979063	0.985312	0.978613
21765_7#288	caviae	0.979285	0.978959	0.981146	0.980918	0.981196	0.980859	0.981536	0.980954	0.981392	0.980869	0.98038	0.980635	0.981405	0.979132	0.981502	0.979256	0.977871	0.978572	0.980642	0.980684	0.979297	0.978234	0.981542	0.978294	0.981447	0.978923	0.978433	0.980855	0.979242	0.977874	0.980594	0.980019	0.981454	0.980437	0.981413	0.979537	0.978284	0.979289	0.9808	0.980679	0.981248	0.979278	0.978864	0.979542	0.98097	0.980067	0.978773	0.980023
21765_7#289	caviae	0.98022	0.979457	0.981355	0.981801	0.981451	0.9799	0.981443	0.981808	0.981465	0.98162	0.980418	0.980621	0.981532	0.979356	0.981212	0.979658	0.978873	0.979607	0.979391	0.980877	0.979914	0.978452	0.981771	0.978802	0.981817	0.978621	0.979028	0.981545	0.980462	0.978887	0.980866	0.979559	0.981454	0.97961	0.981177	0.980422	0.97838	0.980304	0.97959	0.980769	0.981371	0.979948	0.979446	0.979515	0.980566	0.980347	0.979246	0.980614
21765_7#29	caviae	0.979462	0.979614	0.979549	0.98018	0.979611	0.979667	0.979863	0.980195	0.979469	0.980151	0.979156	0.979367	0.980087	0.979161	0.980085	0.979222	0.978568	0.978479	0.979292	0.979903	0.978939	0.977613	0.979609	0.978261	0.979831	0.977234	0.97896	0.980038	0.979353	0.978941	0.979244	0.979982	0.979497	0.979272	0.979599	0.979153	0.978397	0.979612	0.979502	0.979006	0.979917	0.979491	0.979304	0.998356	0.979289	0.978995	0.978734	0.979516
21765_7#292	caviae	0.979504	0.979738	0.98194	0.982295	0.982015	0.98045	0.982777	0.982293	0.98203	0.982287	0.981089	0.981045	0.982277	0.979698	0.982049	0.979312	0.978326	0.978844	0.979797	0.98139	0.980171	0.979139	0.982619	0.978732	0.98235	0.979616	0.979069	0.982729	0.980114	0.978352	0.980878	0.980457	0.982054	0.980349	0.98605	0.979691	0.978667	0.979489	0.979962	0.981084	0.98204	0.979765	0.979306	0.979831	0.981862	0.981204	0.979134	0.980552
21765_7#294	caviae	0.979174	0.97836	0.979409	0.979282	0.979435	0.983079	0.979126	0.979294	0.979476	0.979247	0.979145	0.979245	0.979281	0.979374	0.980044	0.979028	0.977879	0.978378	0.982046	0.979991	0.978824	0.977145	0.979397	0.977974	0.979766	0.977304	0.978909	0.97961	0.979443	0.977951	0.979468	0.979193	0.97948	0.981493	0.980063	0.978823	0.978677	0.97931	0.982944	0.978863	0.979401	0.979266	0.979241	0.97929	0.979619	0.978337	0.978874	0.978809
21765_7#296	caviae	0.986394	0.979711	0.979378	0.979375	0.979608	0.979498	0.979372	0.979396	0.979643	0.979447	0.978954	0.979358	0.979952	0.978429	0.979496	0.998913	0.979996	0.978678	0.979281	0.980132	0.9793	0.977591	0.979458	0.981566	0.979465	0.977639	0.979323	0.979658	0.984658	0.979617	0.978834	0.978925	0.979646	0.979186	0.979771	0.98354	0.978053	0.989779	0.979103	0.979312	0.979603	0.984322	0.980177	0.979324	0.979014	0.978283	0.984777	0.979167
21765_7#297	caviae	0.979584	0.978717	0.978504	0.978885	0.978533	0.977698	0.978826	0.978854	0.978383	0.978665	0.978618	0.978548	0.978995	0.978349	0.978704	0.979228	0.986128	0.977599	0.978184	0.978802	0.977782	0.976341	0.978883	0.983632	0.978674	0.976936	0.981288	0.978789	0.97825	0.987706	0.978783	0.97858	0.978386	0.97812	0.978638	0.977839	0.97763	0.979443	0.978132	0.978464	0.978526	0.978033	0.980451	0.97918	0.978079	0.97799	0.97869	0.978443
21765_7#299	caviae	0.979469	0.979506	0.982925	0.982849	0.983	0.979916	0.986484	0.982868	0.983465	0.982887	0.982389	0.983624	0.985524	0.979377	0.982932	0.979168	0.978452	0.979098	0.979538	0.983561	0.982378	0.979413	0.982952	0.978419	0.983249	0.979585	0.979068	0.983438	0.980434	0.978304	0.982212	0.980739	0.983469	0.980319	0.982506	0.980615	0.978649	0.979598	0.979404	0.98276	0.982826	0.980342	0.979324	0.980118	0.982677	0.981822	0.979108	0.983046
21765_7#3	caviae	0.99945	0.979684	0.979421	0.979576	0.979481	0.979406	0.979694	0.979572	0.979494	0.979557	0.97922	0.978609	0.979979	0.979117	0.979437	0.986149	0.979499	0.978311	0.979299	0.979445	0.978608	0.97718	0.979826	0.980186	0.979719	0.977462	0.980199	0.979853	0.983071	0.979897	0.97909	0.979572	0.979503	0.97965	0.979703	0.983565	0.978329	0.990187	0.979364	0.979794	0.9796	0.982948	0.980366	0.979471	0.978863	0.978959	0.992835	0.978527
21765_7#300	caviae	0.978171	0.97823	0.979558	0.979609	0.9796	0.977724	0.980153	0.979498	0.979967	0.979492	0.97928	0.980069	0.979787	0.977671	0.979915	0.977508	0.977456	0.977731	0.977498	0.97959	0.979547	0.98212	0.979224	0.977399	0.979622	0.982371	0.977538	0.980123	0.978079	0.977162	0.978898	0.978007	0.979974	0.978291	0.978906	0.978383	0.977158	0.978061	0.977901	0.979359	0.979508	0.978177	0.977709	0.978162	0.981126	0.978346	0.977706	0.9795
21765_7#304	caviae	0.979464	0.97831	0.979854	0.979498	0.979952	0.982586	0.979674	0.979526	0.979611	0.979531	0.979202	0.979023	0.97992	0.979463	0.979943	0.979077	0.977797	0.978485	0.982137	0.979851	0.978391	0.977448	0.980193	0.978264	0.980184	0.977436	0.978769	0.980249	0.978987	0.97815	0.979516	0.979864	0.979612	0.981791	0.980565	0.97908	0.978974	0.97897	0.982298	0.97886	0.979658	0.978802	0.979481	0.979563	0.979764	0.978927	0.978921	0.978704
21765_7#308	caviae	0.980349	0.978799	0.979743	0.979561	0.979701	0.979235	0.979717	0.979576	0.979405	0.979554	0.979045	0.979407	0.979997	0.979049	0.979696	0.979441	0.979228	0.978748	0.978704	0.980953	0.978373	0.977345	0.979907	0.978963	0.979949	0.977208	0.978812	0.979806	0.979757	0.978165	0.979598	0.979146	0.979412	0.97954	0.980008	0.979859	0.978423	0.979956	0.979232	0.979475	0.979444	0.9796	0.97947	0.979468	0.978761	0.978273	0.979568	0.979387
21765_7#309	caviae	0.979319	0.979867	0.980819	0.980988	0.980952	0.980002	0.981538	0.980994	0.981033	0.980731	0.983264	0.983833	0.981325	0.979765	0.981115	0.98008	0.980776	0.980058	0.979262	0.983026	0.982015	0.979163	0.981234	0.980604	0.98098	0.979026	0.980018	0.981152	0.98077	0.980248	0.982893	0.980097	0.981052	0.979696	0.98113	0.980403	0.97897	0.979846	0.979915	0.982801	0.98091	0.980608	0.979971	0.979884	0.980594	0.980102	0.979279	0.983891
21765_7#31	caviae	0.979964	0.979419	0.981409	0.982257	0.981506	0.979786	0.982768	0.982228	0.98203	0.982298	0.981169	0.981307	0.982303	0.979631	0.981962	0.979823	0.978389	0.978919	0.979825	0.981565	0.98038	0.978823	0.982056	0.978683	0.981685	0.979593	0.979175	0.982514	0.980429	0.978479	0.981168	0.980157	0.982093	0.980348	0.982325	0.980011	0.978594	0.979811	0.979921	0.981014	0.981789	0.980017	0.979707	0.979886	0.981996	0.981557	0.979522	0.980734
21765_7#310	caviae	0.979009	0.978047	0.977912	0.978311	0.978124	0.97737	0.977631	0.978274	0.978011	0.978204	0.978186	0.978303	0.977946	0.977748	0.978162	0.979122	0.984957	0.97796	0.977533	0.978275	0.97813	0.976889	0.977555	0.983606	0.978262	0.976529	0.983792	0.978505	0.978358	0.989038	0.978002	0.977616	0.978015	0.977626	0.977921	0.978159	0.977478	0.978615	0.97744	0.977559	0.977884	0.978381	0.981431	0.978423	0.977791	0.977063	0.978343	0.978333
21765_7#311	caviae	0.9796	0.979539	0.98349	0.982819	0.983533	0.979756	0.983365	0.982816	0.999585	0.982825	0.98114	0.981622	0.983264	0.979381	0.982439	0.979685	0.978397	0.978595	0.979067	0.981826	0.980397	0.979356	0.98269	0.978583	0.98249	0.980151	0.978874	0.982973	0.980098	0.978285	0.981038	0.98079	0.999382	0.97985	0.982077	0.979583	0.97856	0.979738	0.979456	0.981213	0.982985	0.979705	0.979409	0.979524	0.982511	0.981966	0.97921	0.981154
21765_7#312	caviae	0.979802	0.979917	0.98211	0.98282	0.98208	0.980356	0.983243	0.98279	0.982408	0.982782	0.981243	0.981523	0.982849	0.979764	0.982415	0.979915	0.978605	0.979208	0.979902	0.981848	0.980673	0.979371	0.982838	0.979044	0.982041	0.979684	0.979336	0.98295	0.980374	0.978616	0.981116	0.980648	0.982426	0.980365	0.983013	0.979845	0.978786	0.97983	0.979919	0.981242	0.982093	0.979998	0.979869	0.980128	0.982245	0.981989	0.979345	0.980937
21765_7#313	caviae	0.978491	0.977826	0.97952	0.979359	0.979524	0.978414	0.979982	0.979199	0.979698	0.979167	0.980004	0.980088	0.980211	0.978219	0.979645	0.978422	0.976982	0.977859	0.977971	0.979841	0.979845	0.982443	0.979878	0.978101	0.980118	0.981908	0.977695	0.979638	0.97841	0.976624	0.979723	0.978434	0.979728	0.978495	0.97986	0.978377	0.977801	0.978457	0.978253	0.980358	0.979522	0.978359	0.97804	0.978133	0.981251	0.978437	0.977435	0.979853
21765_7#317	caviae	0.983585	0.980198	0.979941	0.98021	0.980142	0.979301	0.981226	0.980208	0.980428	0.980039	0.980571	0.980795	0.981349	0.979206	0.980573	0.983581	0.979632	0.979042	0.979087	0.982514	0.980467	0.978823	0.980815	0.981618	0.980607	0.978589	0.979497	0.980751	0.989074	0.978258	0.981565	0.980248	0.980429	0.979218	0.980362	0.991055	0.977992	0.983343	0.979317	0.981212	0.980539	0.988854	0.979962	0.979597	0.980173	0.979214	0.98278	0.980362
21765_7#318	caviae	0.97893	0.978715	0.977864	0.978083	0.978151	0.976906	0.978023	0.978087	0.978214	0.977973	0.978037	0.978734	0.97805	0.977515	0.977634	0.979846	0.978388	0.977961	0.976616	0.978195	0.978851	0.97966	0.977895	0.979087	0.978108	0.97968	0.97759	0.978548	0.979756	0.977042	0.978071	0.977497	0.978186	0.977465	0.977811	0.979583	0.976924	0.979535	0.977327	0.978136	0.97755	0.980272	0.977368	0.978205	0.97801	0.976888	0.97861	0.978316
21765_7#32	caviae	0.978964	0.977993	0.9779	0.978177	0.977984	0.977349	0.9776	0.978262	0.977972	0.978188	0.978138	0.978259	0.9779	0.977606	0.978154	0.979105	0.98481	0.977887	0.977356	0.978216	0.978104	0.976792	0.977525	0.983603	0.978211	0.976356	0.983621	0.978496	0.978342	0.98899	0.977914	0.977567	0.97799	0.977586	0.977914	0.978134	0.977327	0.978542	0.977398	0.977488	0.977837	0.978319	0.98123	0.97837	0.977665	0.977052	0.978274	0.978246
21765_7#321	caviae	0.980524	0.978607	0.978603	0.978516	0.978723	0.978033	0.978813	0.978379	0.9786	0.978262	0.979472	0.979565	0.979479	0.978202	0.978426	0.980471	0.986398	0.979366	0.977921	0.979699	0.9801	0.977879	0.978837	0.985021	0.978693	0.977776	0.979728	0.978869	0.979566	0.983315	0.980021	0.978351	0.978581	0.978391	0.979024	0.978758	0.977608	0.980032	0.978148	0.980388	0.978441	0.979563	0.979748	0.978473	0.978378	0.977832	0.980115	0.979569
21765_7#322	caviae	0.98424	0.980421	0.979814	0.98017	0.979998	0.978889	0.980881	0.980192	0.980531	0.980111	0.979948	0.980505	0.980649	0.978627	0.980389	0.983202	0.979113	0.978964	0.978938	0.982162	0.980603	0.978725	0.980023	0.980146	0.980539	0.978005	0.979546	0.98082	0.989299	0.978008	0.980629	0.979488	0.980512	0.979305	0.98004	0.991858	0.97768	0.98406	0.979235	0.980513	0.980069	0.988855	0.979961	0.97964	0.979814	0.979241	0.983456	0.979913
21765_7#324	caviae	0.979565	0.979507	0.983491	0.982766	0.983603	0.979825	0.983636	0.982781	0.999793	0.982748	0.981039	0.981726	0.983409	0.979441	0.982452	0.979635	0.978245	0.978561	0.979075	0.981754	0.980372	0.979436	0.982583	0.97853	0.982436	0.980192	0.978929	0.982952	0.980156	0.978126	0.981035	0.980738	0.999672	0.979854	0.982019	0.979597	0.978529	0.979667	0.97945	0.981163	0.982859	0.979641	0.97948	0.979499	0.982614	0.981963	0.979289	0.981157
21765_7#33	caviae	0.979697	0.978632	0.978571	0.978545	0.978658	0.978179	0.978385	0.978532	0.978576	0.978364	0.978467	0.979304	0.979031	0.977874	0.979035	0.979029	0.98674	0.978792	0.977927	0.979008	0.978644	0.977184	0.978287	0.982709	0.978864	0.977245	0.981456	0.979045	0.978603	0.989349	0.978777	0.978197	0.97857	0.978117	0.978888	0.978208	0.977486	0.979276	0.97809	0.978117	0.978702	0.978387	0.981589	0.979072	0.978335	0.977514	0.979151	0.978862
21765_7#34	caviae	0.983244	0.980401	0.979921	0.979616	0.979988	0.979253	0.980582	0.979549	0.979701	0.979535	0.979975	0.980592	0.980875	0.978991	0.979715	0.984109	0.979905	0.979048	0.978695	0.98098	0.98012	0.978213	0.980201	0.981509	0.980397	0.978348	0.979171	0.980359	0.991782	0.977971	0.980531	0.979882	0.979735	0.979301	0.980121	0.993589	0.978397	0.983063	0.9791	0.980633	0.979842	0.991793	0.979778	0.979428	0.979451	0.979222	0.98226	0.979729
21765_7#35	caviae	0.979256	0.979661	0.982732	0.983005	0.982776	0.979815	0.983693	0.982942	0.983004	0.983035	0.980958	0.981319	0.983158	0.979186	0.98263	0.979572	0.977739	0.978647	0.979453	0.981368	0.980382	0.979017	0.98282	0.978462	0.982856	0.979611	0.978125	0.98265	0.980055	0.978141	0.980944	0.980578	0.983015	0.979655	0.982089	0.980221	0.978534	0.979494	0.979658	0.981395	0.982715	0.979993	0.978904	0.979907	0.982311	0.981623	0.978916	0.981012
21765_7#36	caviae	0.977857	0.978349	0.979267	0.979584	0.979534	0.977796	0.98056	0.979575	0.980152	0.979401	0.979394	0.980189	0.980078	0.977949	0.979796	0.978026	0.977031	0.977742	0.977496	0.979754	0.978919	0.98587	0.979746	0.977671	0.979813	0.983261	0.977435	0.980154	0.978221	0.977148	0.979696	0.978326	0.980214	0.978261	0.979375	0.97851	0.977455	0.978059	0.977957	0.979344	0.979532	0.978498	0.978045	0.978244	0.98256	0.97923	0.977493	0.979433
21765_7#38	caviae	0.980213	0.978193	0.979213	0.978457	0.979256	0.978747	0.978832	0.978441	0.978923	0.978395	0.979453	0.979067	0.978756	0.979159	0.978963	0.979102	0.979603	0.978289	0.978608	0.979121	0.978049	0.976737	0.979235	0.979039	0.979258	0.977447	0.999494	0.97925	0.978902	0.982648	0.979539	0.979111	0.978916	0.979039	0.979196	0.979488	0.978673	0.979021	0.978725	0.97879	0.978713	0.978721	0.991245	0.979262	0.978525	0.977735	0.979859	0.979347
21765_7#4	caviae	0.978889	0.978661	0.980945	0.980547	0.981071	0.978791	0.982742	0.980551	0.981493	0.980578	0.98827	0.9902	0.983282	0.978478	0.980727	0.978864	0.978403	0.979682	0.978184	0.986836	0.986557	0.979528	0.981128	0.978468	0.981297	0.979302	0.978774	0.981098	0.979501	0.978151	0.987183	0.979356	0.981479	0.979099	0.980649	0.979314	0.978038	0.978991	0.97856	0.989012	0.98093	0.979719	0.978885	0.979391	0.981104	0.9801	0.978417	0.991064
21765_7#43	caviae	0.97946	0.979217	0.981812	0.982511	0.981942	0.979796	0.981855	0.982521	0.981929	0.982464	0.979924	0.980613	0.981906	0.978495	0.982155	0.979044	0.978093	0.978498	0.979094	0.980859	0.980065	0.978951	0.981896	0.97807	0.982354	0.978727	0.978157	0.982304	0.979734	0.978351	0.979997	0.979821	0.98196	0.979602	0.982088	0.979523	0.97749	0.979537	0.979107	0.980218	0.982201	0.979488	0.978815	0.979285	0.981863	0.981431	0.978955	0.980476
21765_7#44	caviae	0.978638	0.978594	0.979586	0.978305	0.979685	0.97929	0.979515	0.978376	0.979643	0.978295	0.979831	0.979698	0.98002	0.979181	0.979604	0.97876	0.978158	0.978603	0.979257	0.979743	0.979017	0.977375	0.979864	0.978174	0.979876	0.977647	0.978911	0.979898	0.978657	0.978401	0.980351	0.978663	0.979625	0.979618	0.979761	0.978521	0.978964	0.978373	0.979556	0.979501	0.979449	0.978267	0.979779	0.978577	0.979489	0.97854	0.978227	0.979587
21765_7#48	caviae	0.97926	0.979662	0.982745	0.983003	0.982846	0.979844	0.983681	0.982973	0.983139	0.983045	0.980938	0.981513	0.983139	0.979303	0.98264	0.979543	0.977815	0.978901	0.979592	0.981492	0.980395	0.979144	0.982833	0.978599	0.982823	0.979717	0.978207	0.982626	0.980154	0.978166	0.980944	0.9806	0.983197	0.979613	0.982116	0.980206	0.978665	0.979544	0.979682	0.981347	0.982713	0.980105	0.979013	0.979893	0.982397	0.981571	0.978927	0.981076
21765_7#49	caviae	0.988871	0.980582	0.979459	0.979384	0.979443	0.979431	0.979847	0.979389	0.979315	0.979364	0.979329	0.979185	0.980367	0.978626	0.979437	0.989623	0.979509	0.978668	0.978765	0.980223	0.979675	0.977782	0.9799	0.980986	0.979511	0.977693	0.979609	0.979743	0.982561	0.979828	0.979673	0.979224	0.979299	0.979009	0.979887	0.983075	0.978454	0.995276	0.979113	0.97996	0.979367	0.983921	0.980034	0.979654	0.978847	0.97887	0.987646	0.978925
21765_7#50	caviae	0.978965	0.979152	0.979534	0.979636	0.979648	0.979841	0.979954	0.979652	0.979214	0.979559	0.979597	0.979729	0.979858	0.979752	0.979433	0.978857	0.977775	0.979017	0.97927	0.980454	0.978977	0.977382	0.979758	0.977979	0.979941	0.977978	0.979033	0.979539	0.978779	0.977926	0.979944	0.979685	0.979296	0.979482	0.979831	0.979043	0.979028	0.97879	0.979664	0.979612	0.979481	0.978617	0.979003	0.979993	0.979485	0.978735	0.978482	0.979362
21765_7#52	caviae	0.979251	0.979662	0.982768	0.983091	0.982903	0.979834	0.983674	0.983023	0.983159	0.983015	0.980933	0.98144	0.983041	0.979336	0.98269	0.979546	0.977856	0.978891	0.979602	0.981481	0.9804	0.979025	0.98286	0.978671	0.98293	0.97976	0.978262	0.982608	0.980054	0.978298	0.980945	0.980558	0.983203	0.979596	0.982118	0.980214	0.97875	0.979611	0.979651	0.981386	0.982876	0.980118	0.97899	0.979904	0.982379	0.981627	0.97892	0.981128
21765_7#53	caviae	0.978076	0.978831	0.980855	0.981607	0.980956	0.978523	0.981473	0.981548	0.981654	0.981417	0.979037	0.980149	0.981087	0.978236	0.981253	0.977906	0.977553	0.977551	0.978301	0.980321	0.979604	0.978458	0.981094	0.977586	0.98139	0.978574	0.977802	0.981753	0.979059	0.978101	0.979201	0.978947	0.981613	0.978774	0.981104	0.978898	0.9776	0.978407	0.97813	0.979534	0.981494	0.978739	0.978224	0.978569	0.981259	0.979888	0.977506	0.979582
21765_7#54	caviae	0.977457	0.976963	0.977424	0.97709	0.977454	0.977288	0.977372	0.977055	0.97715	0.976776	0.97749	0.977317	0.97752	0.976693	0.977498	0.977038	0.976235	0.980486	0.976323	0.978228	0.977164	0.975919	0.977244	0.976209	0.97768	0.97558	0.977403	0.97754	0.977258	0.977073	0.977649	0.977589	0.977184	0.976951	0.977368	0.97702	0.975801	0.977113	0.97689	0.97703	0.977478	0.976977	0.977572	0.977588	0.977261	0.976604	0.97727	0.977836
21765_7#58	caviae	0.979758	0.978546	0.978598	0.978453	0.978736	0.978299	0.979019	0.978449	0.978532	0.978323	0.979634	0.979983	0.979423	0.978433	0.978954	0.979964	0.986555	0.978543	0.978107	0.979885	0.979468	0.977266	0.979004	0.98415	0.978876	0.977532	0.981649	0.979044	0.978272	0.99056	0.980111	0.978585	0.978553	0.978364	0.978687	0.978383	0.978178	0.978962	0.978306	0.979637	0.9788	0.978188	0.981212	0.978986	0.978445	0.978157	0.979291	0.979982
21765_7#59	caviae	0.979055	0.977995	0.979074	0.979136	0.979093	0.97997	0.979205	0.979108	0.979102	0.97909	0.978761	0.978899	0.979173	0.978819	0.979271	0.978241	0.977587	0.977824	0.979765	0.979294	0.978176	0.976679	0.979086	0.977837	0.979347	0.977393	0.978413	0.97955	0.978275	0.977855	0.979079	0.978824	0.97907	0.97967	0.979385	0.978071	0.978917	0.978693	0.980007	0.978837	0.9791	0.978505	0.97876	0.978814	0.978734	0.978284	0.978562	0.978358
21765_7#6	caviae	0.979242	0.97833	0.979236	0.979057	0.97928	0.978264	0.979275	0.978968	0.978916	0.978964	0.980066	0.98006	0.979825	0.978217	0.979248	0.979314	0.982223	0.978992	0.977932	0.97977	0.979958	0.978385	0.979464	0.984654	0.979564	0.97867	0.979694	0.979539	0.978892	0.982928	0.979684	0.978358	0.978933	0.978413	0.979411	0.979057	0.977735	0.97954	0.978221	0.980666	0.979204	0.979102	0.979735	0.979139	0.97939	0.977739	0.978641	0.980098
21765_7#60	caviae	0.9798	0.97947	0.980074	0.979518	0.980283	0.981533	0.980273	0.979569	0.980076	0.979447	0.982359	0.9819	0.981341	0.979918	0.980225	0.98001	0.979493	0.980699	0.981179	0.98213	0.980682	0.978415	0.980462	0.979234	0.980251	0.97863	0.980154	0.980381	0.980254	0.979099	0.982369	0.979667	0.980066	0.981241	0.98076	0.979633	0.979427	0.979506	0.981284	0.981476	0.980309	0.979335	0.980141	0.979817	0.979884	0.97903	0.979455	0.982561
21765_7#61	caviae	0.979508	0.979625	0.981678	0.981448	0.981857	0.97982	0.983731	0.981434	0.982224	0.981377	0.989033	0.991089	0.984427	0.979559	0.9816	0.979212	0.97871	0.980253	0.979575	0.990519	0.987819	0.979672	0.982286	0.979147	0.982215	0.979194	0.979362	0.982053	0.980597	0.978586	0.98964	0.980029	0.982266	0.980109	0.981667	0.980601	0.978883	0.979212	0.979497	0.989883	0.981694	0.980378	0.980108	0.979727	0.981509	0.980859	0.979037	0.991276
21765_7#62	caviae	0.979506	0.979224	0.981742	0.981367	0.981864	0.979634	0.983528	0.981372	0.982027	0.981349	0.988884	0.990687	0.984177	0.979424	0.981311	0.979626	0.979289	0.9802	0.979351	0.98981	0.988158	0.979899	0.982116	0.979683	0.981918	0.979829	0.979522	0.981931	0.980535	0.978562	0.989382	0.980181	0.982046	0.979804	0.98119	0.980021	0.978611	0.979273	0.979349	0.989655	0.981635	0.980218	0.979853	0.979295	0.981675	0.980976	0.979236	0.989827
21765_7#64	caviae	0.980894	0.978731	0.978857	0.978633	0.979095	0.978294	0.97962	0.978622	0.979473	0.978572	0.980125	0.980235	0.979892	0.97931	0.979481	0.979846	0.981659	0.979167	0.978715	0.980803	0.978893	0.977178	0.979295	0.980488	0.979376	0.97798	0.982627	0.98003	0.978824	0.983652	0.980876	0.978804	0.979488	0.979361	0.979052	0.979327	0.978874	0.979619	0.979128	0.979925	0.978971	0.978712	0.983835	0.979575	0.978417	0.978567	0.979917	0.980188
21765_7#68	caviae	0.979104	0.978755	0.978841	0.979384	0.978929	0.979523	0.979567	0.979392	0.978872	0.979371	0.979203	0.979289	0.979685	0.980131	0.979466	0.979149	0.97768	0.978783	0.979191	0.979554	0.978566	0.977232	0.979205	0.97823	0.979123	0.977372	0.979297	0.979502	0.978972	0.978568	0.979613	0.979824	0.978887	0.979302	0.979076	0.978474	0.978782	0.978935	0.979493	0.978857	0.979197	0.978764	0.979662	0.979811	0.979153	0.978297	0.9784	0.979167
21765_7#69	caviae	0.979301	0.978938	0.981181	0.980979	0.981266	0.980825	0.981622	0.981034	0.981525	0.980872	0.980434	0.980575	0.981378	0.979209	0.981587	0.979246	0.977917	0.978555	0.98068	0.980785	0.979397	0.978278	0.981492	0.978265	0.981487	0.979007	0.978516	0.98098	0.979386	0.977979	0.980459	0.980051	0.981577	0.980524	0.981442	0.979508	0.978425	0.979308	0.980804	0.980701	0.981151	0.979447	0.97892	0.97958	0.980997	0.980126	0.978763	0.980137
21765_7#7	caviae	0.980072	0.978654	0.978332	0.978498	0.978586	0.978122	0.978415	0.978546	0.978771	0.978294	0.979194	0.97929	0.979085	0.977752	0.978482	0.979499	0.994694	0.979319	0.977858	0.979654	0.97957	0.976932	0.978304	0.984256	0.978706	0.976535	0.979454	0.978762	0.979425	0.984272	0.978855	0.977717	0.978823	0.978248	0.978816	0.978825	0.977289	0.979645	0.977966	0.979074	0.97843	0.979294	0.979967	0.978319	0.978158	0.977418	0.979348	0.979122
21765_7#71	caviae	0.983476	0.979985	0.979499	0.979375	0.979819	0.979098	0.980334	0.979365	0.979566	0.979313	0.980071	0.979923	0.980412	0.978746	0.979396	0.983574	0.97884	0.977866	0.978719	0.981188	0.980029	0.978179	0.979841	0.980698	0.979945	0.978054	0.979336	0.980148	0.991414	0.977877	0.98032	0.980042	0.979587	0.979	0.979662	0.997106	0.977772	0.983933	0.978968	0.980442	0.980004	0.991002	0.979443	0.979654	0.979597	0.978602	0.982827	0.979586
21765_7#72	caviae	0.983626	0.979913	0.979475	0.979527	0.9798	0.979178	0.980355	0.97952	0.979522	0.979345	0.980064	0.979969	0.980432	0.978736	0.979336	0.983573	0.97895	0.977971	0.978771	0.98132	0.979993	0.978216	0.979856	0.980838	0.979962	0.977973	0.979422	0.980144	0.991517	0.977983	0.980405	0.980054	0.979546	0.979131	0.97965	0.99745	0.977748	0.983967	0.979009	0.980615	0.98	0.991118	0.979459	0.979777	0.979597	0.978546	0.982819	0.979609
21765_7#73	caviae	0.978818	0.978591	0.981281	0.980512	0.981358	0.979096	0.981143	0.980545	0.981635	0.980458	0.979916	0.980389	0.980503	0.978764	0.980618	0.978497	0.977909	0.978334	0.978732	0.980352	0.979476	0.97812	0.981415	0.97811	0.981204	0.978649	0.978415	0.981588	0.979019	0.977783	0.979555	0.979348	0.981652	0.979881	0.980881	0.978842	0.978187	0.978649	0.97921	0.980466	0.981147	0.978609	0.978596	0.979116	0.980633	0.979879	0.978133	0.979903
21765_7#75	caviae	0.979218	0.979581	0.982804	0.982786	0.982937	0.979974	0.984971	0.98276	0.983545	0.98276	0.981874	0.983468	0.98408	0.979217	0.98272	0.979079	0.97794	0.979148	0.97971	0.982779	0.982095	0.979283	0.982914	0.978455	0.983092	0.97953	0.978613	0.983127	0.980439	0.978165	0.981554	0.980366	0.983528	0.980072	0.982691	0.980527	0.978371	0.979413	0.979732	0.98223	0.982892	0.980256	0.978924	0.980217	0.982872	0.981708	0.978734	0.982486
21765_7#76	caviae	0.988782	0.979791	0.979497	0.979444	0.979743	0.979509	0.979243	0.979432	0.979419	0.979258	0.978847	0.9793	0.979695	0.978192	0.979501	0.98966	0.979546	0.978756	0.979031	0.97985	0.979353	0.978052	0.979443	0.981247	0.979484	0.977287	0.979716	0.979708	0.982784	0.979592	0.979268	0.97871	0.979428	0.97911	0.980018	0.982703	0.978056	0.9955	0.97917	0.979295	0.979724	0.983657	0.980324	0.979556	0.978948	0.978346	0.986885	0.979283
21765_7#77	caviae	0.980128	0.978369	0.979607	0.979439	0.97981	0.979494	0.979574	0.979431	0.979549	0.979281	0.978761	0.978829	0.979311	0.97979	0.979665	0.978961	0.978225	0.978839	0.97951	0.979388	0.978464	0.976795	0.979922	0.978747	0.979713	0.977546	0.980562	0.979891	0.978788	0.979086	0.97896	0.979438	0.979614	0.979885	0.979823	0.978916	0.979433	0.97955	0.979601	0.97895	0.979544	0.978696	0.98086	0.979616	0.978944	0.978338	0.979584	0.978701
21765_7#78	caviae	0.980127	0.978394	0.979685	0.979327	0.979678	0.979516	0.979589	0.979373	0.979387	0.97931	0.978736	0.978929	0.979391	0.979671	0.979677	0.978992	0.978188	0.978815	0.979396	0.979382	0.978478	0.976595	0.979955	0.978735	0.979749	0.977438	0.980466	0.979916	0.978701	0.979099	0.979016	0.979499	0.979412	0.979882	0.979889	0.978954	0.979335	0.979411	0.979598	0.978992	0.979611	0.978648	0.980694	0.979642	0.978952	0.978359	0.979623	0.978728
21765_7#79	caviae	0.97787	0.978387	0.979323	0.979565	0.97954	0.977791	0.980569	0.979593	0.980163	0.979412	0.97945	0.980121	0.980066	0.977945	0.979808	0.978046	0.976999	0.977754	0.97758	0.979638	0.978926	0.98586	0.979806	0.977708	0.979819	0.983348	0.977488	0.980202	0.978227	0.977161	0.979739	0.978356	0.980214	0.978283	0.979381	0.978527	0.977303	0.978022	0.977939	0.979393	0.979382	0.978543	0.978063	0.978278	0.98255	0.979204	0.977493	0.979435
21765_7#8	caviae	0.979253	0.978266	0.980029	0.979265	0.980049	0.983061	0.979016	0.979244	0.979484	0.979181	0.979087	0.979091	0.979104	0.979819	0.979389	0.97925	0.97765	0.978718	0.982079	0.979606	0.978254	0.97724	0.979904	0.977833	0.980072	0.977519	0.978723	0.979984	0.978944	0.9778	0.979351	0.979829	0.979529	0.981972	0.980407	0.97898	0.979235	0.979141	0.982811	0.978767	0.979735	0.978679	0.978619	0.979769	0.979336	0.978188	0.978663	0.978773
21765_7#80	caviae	0.988952	0.979851	0.979619	0.979384	0.979649	0.979493	0.979066	0.979366	0.979367	0.979373	0.978911	0.979155	0.979607	0.978135	0.979643	0.989329	0.979368	0.978657	0.978919	0.979802	0.979344	0.977921	0.979497	0.98105	0.97948	0.977277	0.979578	0.979784	0.982641	0.979685	0.978846	0.9787	0.979365	0.979194	0.980094	0.982811	0.977951	0.995378	0.979173	0.979526	0.979714	0.983602	0.98017	0.979616	0.978914	0.978312	0.986873	0.979167
21765_7#81	caviae	0.979228	0.978701	0.979191	0.979489	0.979269	0.982182	0.979785	0.979513	0.979598	0.979492	0.979379	0.979372	0.979988	0.979127	0.979907	0.979486	0.977803	0.978056	0.981882	0.980085	0.978804	0.97729	0.979621	0.978319	0.979837	0.977729	0.978646	0.979906	0.97927	0.978087	0.979776	0.979634	0.979587	0.981007	0.979911	0.9783	0.978046	0.979113	0.981809	0.979349	0.979575	0.97914	0.979292	0.979233	0.979719	0.978871	0.978805	0.978766
21765_7#82	caviae	0.979385	0.979588	0.984881	0.982671	0.984904	0.980027	0.983119	0.982697	0.983629	0.982708	0.981155	0.981502	0.982826	0.978905	0.982715	0.97915	0.978288	0.97903	0.979288	0.981618	0.980157	0.979604	0.982618	0.978472	0.982319	0.979565	0.979117	0.982599	0.979986	0.97819	0.981121	0.980643	0.983385	0.980083	0.98171	0.979554	0.978542	0.979291	0.979745	0.980866	0.982926	0.979767	0.979282	0.97969	0.982289	0.981575	0.978978	0.980911
21765_7#83	caviae	0.978967	0.977979	0.978155	0.978419	0.978235	0.977444	0.978485	0.978384	0.978266	0.978253	0.978255	0.978449	0.978605	0.978142	0.978475	0.97871	0.985796	0.977294	0.977791	0.977818	0.97756	0.976431	0.978703	0.983756	0.978482	0.976938	0.981454	0.978551	0.977903	0.988074	0.978523	0.978598	0.978282	0.97781	0.978238	0.977614	0.97758	0.979204	0.977835	0.978164	0.978335	0.977795	0.980413	0.979043	0.977731	0.977271	0.978445	0.978247
21765_7#84	caviae	0.979284	0.978941	0.981154	0.981066	0.981296	0.980803	0.981578	0.981115	0.981503	0.980833	0.980362	0.980559	0.981448	0.97921	0.981518	0.979244	0.977921	0.978592	0.980672	0.980747	0.979376	0.978348	0.981352	0.978322	0.981376	0.97906	0.978458	0.981095	0.979402	0.977886	0.980617	0.979992	0.981564	0.980463	0.981268	0.979514	0.978463	0.979345	0.980755	0.980656	0.981203	0.979442	0.978998	0.979505	0.981091	0.98011	0.978736	0.980044
21765_7#85	caviae	0.986228	0.980527	0.979087	0.97942	0.979171	0.979107	0.98002	0.979458	0.979156	0.979183	0.979396	0.979751	0.98018	0.978507	0.979252	0.985475	0.979855	0.9778	0.978641	0.98019	0.979888	0.977614	0.979782	0.981046	0.979496	0.97784	0.97885	0.979795	0.989101	0.978456	0.979827	0.979192	0.979164	0.978719	0.979365	0.989407	0.977869	0.986422	0.978891	0.980121	0.979366	0.989037	0.97959	0.978795	0.978904	0.978792	0.984549	0.979219
21765_7#86	caviae	0.979438	0.979464	0.999518	0.982357	0.999381	0.97906	0.983098	0.982413	0.983491	0.982372	0.981355	0.981537	0.982873	0.979418	0.982469	0.979637	0.978365	0.978876	0.979128	0.98159	0.98029	0.978923	0.982395	0.978783	0.982008	0.979624	0.979231	0.982361	0.980081	0.978275	0.981241	0.97988	0.98352	0.979444	0.981356	0.979541	0.97855	0.979518	0.979265	0.981366	0.981927	0.979915	0.979566	0.979519	0.981719	0.981889	0.979175	0.981338
21765_7#87	caviae	0.979486	0.979496	0.99953	0.982316	0.999332	0.979072	0.983071	0.982345	0.983367	0.982342	0.981321	0.981283	0.98281	0.979406	0.982479	0.979609	0.978211	0.978789	0.979085	0.981438	0.980259	0.978827	0.982441	0.978797	0.982111	0.979532	0.979158	0.982313	0.979884	0.978292	0.98123	0.979892	0.983442	0.979408	0.9813	0.979601	0.978491	0.979437	0.979234	0.981377	0.981877	0.979742	0.979406	0.979531	0.981657	0.981885	0.979172	0.981202
21765_7#88	caviae	0.979484	0.979492	0.999567	0.982301	0.99958	0.97913	0.983173	0.982404	0.983616	0.982379	0.981358	0.981555	0.982939	0.979482	0.982539	0.979634	0.978325	0.978935	0.97924	0.981668	0.980371	0.978978	0.982455	0.97881	0.98211	0.979613	0.979355	0.982374	0.980006	0.978329	0.981252	0.979918	0.983655	0.97946	0.981379	0.979647	0.978611	0.979543	0.979303	0.981398	0.982046	0.979943	0.979521	0.979539	0.981676	0.981938	0.979218	0.981345
21765_7#90	caviae	0.979317	0.978972	0.981181	0.980967	0.981235	0.980856	0.981608	0.980966	0.981405	0.980883	0.980398	0.980763	0.981487	0.979147	0.981523	0.97927	0.97788	0.978617	0.980679	0.981017	0.979439	0.978217	0.981413	0.978302	0.981487	0.978957	0.978403	0.981178	0.979263	0.977891	0.980648	0.980033	0.981481	0.98049	0.981406	0.979524	0.978371	0.979203	0.980763	0.980698	0.98127	0.979499	0.978884	0.979581	0.980975	0.980127	0.978806	0.980084
21765_7#91	caviae	0.979258	0.97898	0.981249	0.9809	0.981255	0.980864	0.981622	0.98096	0.981408	0.980858	0.980419	0.980574	0.981475	0.979143	0.981578	0.979255	0.977804	0.978549	0.980656	0.980797	0.979395	0.978235	0.981418	0.978211	0.981438	0.978981	0.978444	0.980911	0.979306	0.977879	0.980623	0.980054	0.981456	0.980523	0.981343	0.979525	0.978334	0.979299	0.980793	0.980712	0.981257	0.979383	0.978925	0.97956	0.981013	0.980077	0.978759	0.980161
21765_7#92	caviae	0.979286	0.978957	0.98121	0.980971	0.981276	0.98082	0.981602	0.981045	0.981493	0.980847	0.980377	0.980728	0.981464	0.979238	0.981468	0.979237	0.977847	0.978575	0.980666	0.980988	0.979387	0.978242	0.981386	0.97827	0.981411	0.978959	0.978624	0.980824	0.979362	0.977938	0.980615	0.979978	0.981536	0.980499	0.981258	0.979494	0.9784	0.9793	0.980761	0.980649	0.981188	0.979483	0.978939	0.979527	0.981008	0.980098	0.978764	0.980004
21765_7#93	caviae	0.979437	0.979544	0.999656	0.982378	0.999436	0.979023	0.983144	0.982406	0.983486	0.982403	0.981268	0.981365	0.982845	0.979424	0.982531	0.979649	0.978336	0.978859	0.97916	0.981499	0.980343	0.978994	0.982461	0.978742	0.982144	0.979729	0.97927	0.982433	0.980037	0.978394	0.981118	0.979901	0.983496	0.979366	0.981415	0.979575	0.978509	0.979547	0.979317	0.981354	0.982055	0.979807	0.979509	0.979585	0.981753	0.981871	0.979149	0.981322
21765_7#94	caviae	0.979295	0.978927	0.981221	0.98092	0.981271	0.980817	0.981588	0.980949	0.981461	0.980827	0.980409	0.980722	0.981487	0.979196	0.981533	0.979244	0.977872	0.978617	0.980671	0.980984	0.979362	0.978256	0.981554	0.9783	0.981514	0.978952	0.978434	0.980898	0.979251	0.977932	0.980591	0.980014	0.981501	0.980501	0.981463	0.979538	0.978356	0.979222	0.980766	0.98068	0.98126	0.979498	0.978863	0.979539	0.98101	0.980105	0.978725	0.979929
21765_7#96	caviae	0.979892	0.979963	0.981977	0.982463	0.981922	0.979858	0.983619	0.982445	0.982561	0.982429	0.981301	0.981765	0.983244	0.979859	0.982905	0.979873	0.97863	0.979267	0.979933	0.982047	0.980553	0.979085	0.98304	0.979163	0.986526	0.979795	0.979391	0.982932	0.980345	0.978742	0.981427	0.980213	0.98251	0.980103	0.981911	0.979897	0.978498	0.979891	0.979707	0.981271	0.982244	0.980109	0.979806	0.979995	0.981732	0.982359	0.979359	0.9812
21765_7#98	caviae	0.978533	0.977747	0.97952	0.979069	0.979715	0.978157	0.980283	0.979056	0.979973	0.978892	0.979045	0.979576	0.979808	0.978273	0.979936	0.978615	0.977316	0.977274	0.978432	0.979444	0.978852	0.978434	0.979807	0.977961	0.979682	0.979175	0.977574	0.980188	0.978948	0.976583	0.978604	0.978228	0.979987	0.978863	0.979523	0.978367	0.978029	0.978501	0.978572	0.979579	0.979219	0.978603	0.97789	0.978135	0.979117	0.978848	0.978005	0.979039
21765_7#99	caviae	0.979256	0.978972	0.981238	0.980939	0.981304	0.980857	0.981645	0.980952	0.981482	0.980852	0.980418	0.98058	0.98134	0.979216	0.981474	0.979289	0.977876	0.978546	0.980685	0.980798	0.979389	0.978262	0.981561	0.978266	0.981508	0.978989	0.978467	0.980908	0.979337	0.977939	0.980462	0.980033	0.981521	0.980522	0.981467	0.979434	0.978393	0.979279	0.980825	0.980679	0.98122	0.979416	0.978888	0.979532	0.981046	0.980154	0.978772	0.980071
9716_6#1	caviae	0.979614	0.979345	0.979962	0.980335	0.980021	0.980052	0.980118	0.980285	0.979908	0.980186	0.97969	0.97955	0.980216	0.9799	0.980221	0.979495	0.978446	0.978861	0.979619	0.979615	0.978926	0.977924	0.980485	0.978886	0.980396	0.978137	0.979391	0.980314	0.979502	0.978972	0.979773	0.980673	0.97989	0.979903	0.98024	0.979827	0.979321	0.979739	0.979816	0.979532	0.980172	0.979424	0.979403	0.999392	0.979604	0.979393	0.978758	0.979681
9716_6#10	caviae	0.97934	0.979458	0.980415	0.980561	0.980646	0.979396	0.981811	0.980648	0.980836	0.980605	0.984157	0.985145	0.98202	0.97961	0.980815	0.979812	0.979434	0.979621	0.978923	0.985852	0.982993	0.978677	0.981038	0.980488	0.980689	0.979155	0.978972	0.980936	0.980176	0.978933	0.984235	0.979762	0.980841	0.979444	0.98085	0.979974	0.978567	0.980173	0.979218	0.984353	0.980588	0.980183	0.979452	0.979728	0.980691	0.979469	0.978983	0.984813
9716_6#12	caviae	0.97984	0.979687	0.980559	0.980223	0.980695	0.97944	0.981724	0.980207	0.980708	0.980249	0.983341	0.985595	0.981766	0.978869	0.980588	0.980292	0.979646	0.980247	0.978912	0.984809	0.984089	0.979033	0.98028	0.98003	0.981152	0.979132	0.979547	0.980906	0.980943	0.97917	0.984732	0.979605	0.980711	0.979322	0.980747	0.981543	0.97811	0.980927	0.979107	0.984116	0.980827	0.981875	0.979771	0.979787	0.980883	0.979518	0.979269	0.985078
9716_6#13	caviae	0.97895	0.97811	0.979395	0.979173	0.979397	0.979779	0.979452	0.979204	0.979399	0.979186	0.978596	0.978856	0.979443	0.979109	0.979244	0.978983	0.977589	0.977976	0.979505	0.979428	0.978325	0.976644	0.979835	0.977707	0.9795	0.976812	0.978968	0.979602	0.978717	0.978114	0.978898	0.979013	0.979397	0.980172	0.97984	0.97836	0.978551	0.978641	0.980106	0.978822	0.979342	0.978563	0.978995	0.979038	0.979005	0.978107	0.978555	0.978758
9716_6#15	caviae	0.979156	0.980178	0.982435	0.982726	0.982424	0.979598	0.983158	0.982755	0.982626	0.982706	0.980454	0.980837	0.982785	0.979231	0.982678	0.979279	0.977746	0.978531	0.979164	0.980899	0.980081	0.97948	0.982995	0.978225	0.982639	0.979418	0.978237	0.982534	0.97993	0.978363	0.980534	0.98084	0.982661	0.979763	0.982252	0.979828	0.978342	0.979646	0.979615	0.981051	0.98268	0.979583	0.978842	0.979905	0.982109	0.981849	0.978652	0.98074
9716_6#16	caviae	0.978087	0.978131	0.980282	0.979869	0.980311	0.978775	0.981721	0.9798	0.980519	0.979804	0.986555	0.989067	0.981658	0.978313	0.980148	0.97824	0.978432	0.978418	0.978246	0.984747	0.985677	0.978199	0.980567	0.978294	0.980626	0.978441	0.978109	0.98069	0.978851	0.977683	0.985736	0.979014	0.980534	0.978605	0.979932	0.978088	0.977451	0.978306	0.978733	0.987125	0.98042	0.978737	0.978707	0.978757	0.980447	0.97968	0.977944	0.987664
9716_6#18	caviae	0.979107	0.978499	0.978899	0.978937	0.979134	0.978352	0.979173	0.978912	0.978985	0.978709	0.979719	0.979563	0.979615	0.978329	0.979009	0.979781	0.981946	0.979757	0.977693	0.980278	0.979672	0.977869	0.979217	0.980491	0.978948	0.977824	0.978858	0.97878	0.979046	0.980542	0.980262	0.978454	0.978988	0.978348	0.979185	0.979323	0.977846	0.979454	0.978106	0.979758	0.979096	0.979334	0.978522	0.979623	0.978807	0.97875	0.978545	0.979878
9716_6#2	caviae	0.979284	0.978941	0.981228	0.981045	0.981251	0.980809	0.981618	0.981006	0.981561	0.980888	0.980358	0.980705	0.981452	0.979316	0.981543	0.979285	0.97786	0.978687	0.980687	0.98095	0.979366	0.97841	0.981533	0.978293	0.981491	0.978962	0.978573	0.980932	0.979335	0.977905	0.980608	0.979981	0.981576	0.980536	0.981473	0.979548	0.978431	0.979382	0.980743	0.9807	0.981237	0.979489	0.978921	0.979552	0.980986	0.980115	0.978779	0.980228
9716_6#21	caviae	0.977304	0.976741	0.977438	0.977426	0.977463	0.977521	0.97721	0.97741	0.977215	0.977421	0.977543	0.977769	0.977609	0.976251	0.977542	0.976799	0.975828	0.979891	0.976624	0.978064	0.977525	0.9759	0.977369	0.976338	0.977612	0.975578	0.9773	0.977786	0.976922	0.976349	0.977494	0.977452	0.977222	0.977083	0.977434	0.976083	0.975577	0.977131	0.977129	0.977845	0.977457	0.9773	0.977445	0.977088	0.977713	0.976259	0.976489	0.977925
9716_6#22	caviae	0.978994	0.978015	0.97819	0.978452	0.978347	0.977507	0.978528	0.978462	0.978415	0.978404	0.978331	0.978521	0.978663	0.978255	0.978508	0.978782	0.98584	0.977306	0.977863	0.977792	0.977686	0.976463	0.978758	0.983928	0.978523	0.977018	0.981448	0.978581	0.977868	0.988205	0.978623	0.978643	0.978401	0.977862	0.978369	0.97768	0.977686	0.979119	0.977911	0.978246	0.978422	0.977821	0.98048	0.979132	0.977795	0.977317	0.978507	0.978295
9716_6#28	caviae	0.979761	0.978617	0.978646	0.978527	0.978749	0.978316	0.979152	0.978524	0.978586	0.978524	0.979718	0.980017	0.97949	0.978474	0.978937	0.980101	0.986568	0.978567	0.97809	0.979866	0.97953	0.977189	0.979054	0.984178	0.978931	0.977658	0.981782	0.979049	0.978308	0.990653	0.980088	0.978649	0.978601	0.978432	0.978741	0.978455	0.978224	0.979046	0.978405	0.979661	0.978809	0.9782	0.981263	0.979032	0.978404	0.978233	0.979304	0.979953
9716_6#29	caviae	0.97941	0.97869	0.979561	0.980222	0.979593	0.980291	0.9801	0.980194	0.979695	0.980215	0.979194	0.979235	0.980111	0.979766	0.980032	0.978847	0.978522	0.978276	0.97962	0.980007	0.978841	0.97735	0.979904	0.978598	0.980178	0.977842	0.979199	0.98014	0.979501	0.978739	0.979724	0.979606	0.979685	0.98011	0.979797	0.978946	0.978726	0.979101	0.979887	0.979566	0.979663	0.979196	0.979416	0.980283	0.979699	0.979118	0.978806	0.97937
9716_6#3	caviae	0.985956	0.97873	0.979289	0.979261	0.97938	0.979273	0.979182	0.979267	0.979301	0.979278	0.978629	0.979097	0.97956	0.978552	0.97955	0.98365	0.978834	0.978564	0.978791	0.979322	0.979008	0.977263	0.979714	0.979837	0.979394	0.977353	0.98035	0.979567	0.981622	0.978666	0.978986	0.979364	0.979305	0.979214	0.979675	0.982004	0.977627	0.98518	0.979335	0.979319	0.979217	0.981998	0.980159	0.979279	0.978831	0.978048	0.985536	0.979027
9716_6#30	caviae	0.979536	0.979446	0.982752	0.982678	0.98282	0.980066	0.985816	0.982686	0.982906	0.98271	0.982351	0.983177	0.985048	0.979837	0.982449	0.979198	0.977913	0.97907	0.979432	0.982942	0.981864	0.978867	0.982817	0.978545	0.982678	0.979395	0.978987	0.982543	0.98053	0.97832	0.98251	0.980853	0.982947	0.980177	0.982108	0.980799	0.978994	0.979231	0.979829	0.982761	0.982468	0.980433	0.979441	0.98027	0.982149	0.98152	0.979126	0.982511
9716_6#31	caviae	0.982856	0.979307	0.9796	0.979744	0.979617	0.97876	0.980622	0.97968	0.979877	0.979658	0.980126	0.980165	0.980543	0.978405	0.979504	0.982619	0.978793	0.977882	0.978322	0.980386	0.980124	0.977584	0.979766	0.979915	0.979893	0.97804	0.979046	0.980052	0.99044	0.977678	0.980451	0.979801	0.979942	0.978832	0.979831	0.992529	0.977497	0.982163	0.978764	0.98037	0.979761	0.990017	0.979183	0.978821	0.979396	0.978826	0.98224	0.979362
9716_6#32	caviae	0.980183	0.978344	0.979276	0.978565	0.979303	0.978851	0.979162	0.978477	0.978889	0.978445	0.979502	0.979059	0.978745	0.979179	0.978948	0.979218	0.979497	0.978318	0.97853	0.978938	0.978203	0.976655	0.979302	0.978974	0.979336	0.977394	0.999445	0.979362	0.978806	0.982504	0.979469	0.979147	0.978848	0.978958	0.979167	0.979461	0.978646	0.979004	0.978866	0.978773	0.978717	0.978622	0.991152	0.97924	0.978564	0.977895	0.979991	0.979308
9716_6#33	caviae	0.9801	0.97839	0.97967	0.979394	0.979756	0.979558	0.979562	0.97938	0.979462	0.979339	0.978816	0.978835	0.979152	0.979729	0.979674	0.979038	0.978235	0.978867	0.979497	0.979448	0.978567	0.976661	0.980007	0.97872	0.979775	0.977552	0.980505	0.979918	0.9787	0.979096	0.979045	0.979478	0.979496	0.979912	0.979901	0.97897	0.979469	0.979492	0.979609	0.978992	0.979518	0.978587	0.980817	0.979665	0.978989	0.978324	0.979572	0.978787
9716_6#35	caviae	0.979288	0.978968	0.981213	0.981021	0.98126	0.98079	0.981388	0.981065	0.981397	0.980966	0.980287	0.980498	0.981284	0.9792	0.981508	0.979139	0.977893	0.978625	0.980652	0.980774	0.979318	0.978255	0.981493	0.978279	0.981442	0.978919	0.978545	0.981044	0.979387	0.978003	0.980511	0.979928	0.98147	0.980558	0.981363	0.979464	0.978441	0.97934	0.980761	0.980633	0.981297	0.979411	0.978962	0.979635	0.981019	0.980142	0.978821	0.980012
9716_6#36	caviae	0.979283	0.978977	0.981269	0.980985	0.981291	0.98088	0.981665	0.98104	0.981575	0.9809	0.980439	0.980771	0.981486	0.979257	0.981584	0.979306	0.977931	0.978725	0.980604	0.98099	0.979419	0.978265	0.981549	0.978356	0.981575	0.979006	0.978653	0.980958	0.979416	0.977939	0.980673	0.980083	0.981588	0.980565	0.981541	0.979597	0.978477	0.979298	0.980807	0.980736	0.981282	0.979541	0.979041	0.979635	0.981112	0.980146	0.978792	0.9801
9716_6#37	caviae	0.983386	0.979904	0.979586	0.979364	0.979696	0.979074	0.980221	0.979354	0.9796	0.979303	0.980036	0.980031	0.980203	0.978805	0.979267	0.983487	0.978736	0.977926	0.978689	0.981109	0.979973	0.978046	0.979837	0.980566	0.979941	0.977997	0.979327	0.980164	0.991493	0.9776	0.980384	0.98007	0.979626	0.979039	0.979627	0.997025	0.977651	0.983672	0.978976	0.980396	0.979804	0.991125	0.979395	0.979569	0.979534	0.978541	0.982765	0.979586
9716_6#4	caviae	0.990621	0.979405	0.97935	0.979528	0.979516	0.979221	0.979336	0.979552	0.979405	0.979408	0.978887	0.979009	0.979949	0.978634	0.979545	0.989472	0.980235	0.978496	0.979066	0.980209	0.979236	0.977511	0.97938	0.980738	0.97942	0.977166	0.980055	0.979866	0.981999	0.980259	0.978983	0.978542	0.979379	0.979323	0.97965	0.982345	0.97798	0.992115	0.979097	0.97944	0.979561	0.982984	0.980473	0.979164	0.978845	0.978303	0.987777	0.979103
9716_6#40	caviae	0.981795	0.97896	0.979719	0.979361	0.979955	0.981324	0.979659	0.979352	0.979551	0.979182	0.979498	0.979452	0.980027	0.979498	0.979999	0.981086	0.978049	0.978809	0.980978	0.98015	0.979182	0.977598	0.980013	0.979415	0.979717	0.977559	0.978602	0.979884	0.981011	0.977951	0.979945	0.979148	0.97961	0.981179	0.980371	0.981519	0.978918	0.981598	0.981132	0.979929	0.979737	0.981359	0.978793	0.979235	0.979341	0.978436	0.981014	0.979237
9716_6#41	caviae	0.979881	0.979288	0.979465	0.979317	0.979411	0.978849	0.979999	0.979265	0.979325	0.979145	0.98055	0.980895	0.980232	0.978919	0.979391	0.9804	0.984733	0.979476	0.978195	0.980742	0.979615	0.977566	0.979671	0.983689	0.979455	0.977873	0.979865	0.97941	0.979595	0.984373	0.981191	0.978884	0.979437	0.978527	0.979571	0.979497	0.978117	0.979961	0.978416	0.980846	0.979435	0.979447	0.979935	0.979225	0.979231	0.979193	0.979385	0.980616
9716_6#42	caviae	0.979534	0.97887	0.979704	0.979647	0.979675	0.982319	0.979992	0.979678	0.979931	0.979638	0.979588	0.979553	0.979982	0.979513	0.979892	0.979287	0.977867	0.978635	0.981418	0.980271	0.978753	0.977674	0.979778	0.978288	0.979978	0.977908	0.978897	0.980365	0.979287	0.97819	0.979975	0.980101	0.979974	0.981801	0.980522	0.97955	0.978815	0.979319	0.981819	0.979417	0.979695	0.978926	0.979686	0.979448	0.979966	0.979052	0.979016	0.979093
9716_6#43	caviae	0.979672	0.979589	0.983508	0.982904	0.983621	0.97988	0.983717	0.982879	0.999817	0.982871	0.981109	0.981726	0.983507	0.979461	0.982372	0.979722	0.978417	0.978679	0.979082	0.981845	0.980513	0.979611	0.982658	0.978647	0.982396	0.980216	0.978999	0.982922	0.980104	0.978237	0.981129	0.980815	0.999534	0.979926	0.982111	0.979688	0.978567	0.979857	0.979491	0.981242	0.982813	0.979715	0.979456	0.979574	0.982601	0.982021	0.979339	0.981224
9716_6#44	caviae	0.980183	0.978183	0.979246	0.978577	0.979317	0.978869	0.978896	0.978558	0.978993	0.978559	0.979394	0.97912	0.978812	0.979372	0.979043	0.979051	0.979584	0.978365	0.97863	0.979021	0.97822	0.976798	0.979425	0.979034	0.979362	0.977433	0.999469	0.979369	0.978893	0.98259	0.979522	0.979068	0.979035	0.979171	0.979217	0.979422	0.97879	0.979071	0.97887	0.978774	0.978854	0.978722	0.991237	0.97937	0.978701	0.9778	0.979888	0.979328
9716_6#45	caviae	0.978678	0.978982	0.979381	0.979573	0.979354	0.979779	0.979486	0.979538	0.979274	0.979479	0.979105	0.979422	0.979471	0.979418	0.979406	0.978494	0.977325	0.978918	0.978834	0.980245	0.978794	0.977202	0.979151	0.977548	0.979793	0.977281	0.9787	0.979379	0.978692	0.977675	0.979479	0.979037	0.979262	0.979266	0.979727	0.978583	0.97878	0.978859	0.979349	0.979093	0.979536	0.978444	0.979127	0.979931	0.979228	0.978267	0.978104	0.979198
9716_6#46	caviae	0.979633	0.978479	0.979278	0.97918	0.979301	0.983111	0.979486	0.979242	0.979345	0.979297	0.979258	0.979447	0.979789	0.979637	0.979691	0.979529	0.97772	0.978613	0.982184	0.980013	0.978606	0.977264	0.979636	0.978432	0.979597	0.977565	0.978996	0.979706	0.979159	0.977726	0.979604	0.979859	0.979357	0.981995	0.980071	0.978871	0.978953	0.979321	0.982591	0.97931	0.979398	0.979267	0.979471	0.979581	0.979377	0.978672	0.979264	0.978695
9716_6#47	caviae	0.979459	0.978485	0.979582	0.979158	0.979623	0.982222	0.979577	0.979189	0.979642	0.97919	0.97934	0.979447	0.980033	0.979635	0.980161	0.979441	0.977455	0.978474	0.982116	0.97974	0.97892	0.977109	0.979282	0.978525	0.979858	0.977741	0.979346	0.980082	0.979384	0.978005	0.97956	0.979654	0.979663	0.981853	0.980207	0.97918	0.978429	0.979279	0.982408	0.979316	0.97936	0.97902	0.979643	0.979895	0.979035	0.978491	0.978799	0.978793
9716_6#49	caviae	0.980321	0.979176	0.979696	0.979708	0.979718	0.979206	0.979548	0.979706	0.979683	0.979708	0.979134	0.97981	0.980224	0.97931	0.979611	0.980172	0.9864	0.980199	0.97889	0.979731	0.979259	0.977874	0.979651	0.983547	0.97987	0.977568	0.981291	0.979719	0.979446	0.984949	0.978852	0.979069	0.979681	0.978941	0.979943	0.979259	0.978381	0.980028	0.979055	0.97908	0.979533	0.979434	0.980931	0.980204	0.979258	0.978647	0.979844	0.979562
9716_6#5	caviae	0.979914	0.978624	0.978438	0.97858	0.978566	0.978009	0.978762	0.97857	0.978381	0.978456	0.97878	0.978814	0.979182	0.978367	0.978845	0.979635	0.985144	0.978022	0.97791	0.978627	0.978382	0.976922	0.978946	0.982727	0.978739	0.977473	0.982629	0.978912	0.977958	0.99962	0.978799	0.978247	0.978399	0.978344	0.978551	0.977912	0.977956	0.979289	0.978142	0.978281	0.978647	0.978031	0.981457	0.978998	0.978247	0.978022	0.979112	0.97859
9716_6#50	caviae	0.979053	0.97885	0.980397	0.980324	0.980816	0.979538	0.981905	0.980302	0.980668	0.979935	0.985205	0.985024	0.981781	0.979433	0.980317	0.978962	0.980213	0.979827	0.979189	0.988457	0.983463	0.978422	0.98061	0.978734	0.980585	0.978758	0.979899	0.980365	0.979781	0.979608	0.992577	0.979159	0.980683	0.979308	0.980244	0.979733	0.978773	0.979534	0.979186	0.984416	0.980154	0.97935	0.979744	0.979466	0.980348	0.979447	0.978429	0.985064
9716_6#52	caviae	0.978409	0.978695	0.979798	0.979635	0.979961	0.978187	0.981155	0.979638	0.980358	0.979442	0.980006	0.981052	0.980737	0.978313	0.97984	0.97781	0.977919	0.978039	0.977884	0.980535	0.979663	0.983152	0.979942	0.977835	0.979752	0.981806	0.977589	0.980351	0.978912	0.977456	0.981333	0.978458	0.980356	0.978547	0.979631	0.979028	0.977846	0.978786	0.978164	0.981207	0.979362	0.97883	0.977776	0.978611	0.981793	0.97912	0.978198	0.980536
9716_6#53	caviae	0.979897	0.980299	0.982697	0.982329	0.982657	0.979934	0.995596	0.982314	0.983005	0.982306	0.982309	0.982747	0.995595	0.978813	0.98196	0.97923	0.978599	0.978942	0.979034	0.982794	0.981928	0.979597	0.982373	0.978525	0.982836	0.97937	0.978779	0.982953	0.980521	0.978601	0.981886	0.98043	0.983032	0.980169	0.982183	0.980467	0.978255	0.979917	0.979291	0.982145	0.982733	0.98022	0.978735	0.980111	0.982452	0.981179	0.979533	0.982167
9716_6#54	caviae	0.979244	0.979095	0.980927	0.981153	0.981029	0.979255	0.982447	0.98117	0.981105	0.981083	0.984921	0.986632	0.982428	0.979336	0.98078	0.979799	0.979803	0.979369	0.978612	0.989472	0.984974	0.978596	0.981225	0.978883	0.981211	0.979327	0.978609	0.981135	0.979798	0.97823	0.987136	0.979634	0.98116	0.979258	0.980893	0.979588	0.978671	0.979469	0.979001	0.986205	0.980937	0.980114	0.979762	0.979435	0.980746	0.979966	0.978656	0.985859
9716_6#59	caviae	0.98006	0.979534	0.981659	0.982291	0.981739	0.979993	0.982838	0.982272	0.98225	0.982421	0.981229	0.981403	0.982572	0.979727	0.982052	0.979888	0.978537	0.979063	0.979954	0.98173	0.980392	0.978895	0.982203	0.978818	0.981824	0.979795	0.979287	0.98251	0.980506	0.978612	0.98132	0.980232	0.982223	0.980426	0.982638	0.980096	0.978674	0.979982	0.980147	0.981026	0.981767	0.98025	0.979883	0.980003	0.98197	0.981708	0.979613	0.980775
9716_6#6	caviae	0.97899	0.978724	0.979197	0.979456	0.979182	0.979163	0.979133	0.979431	0.97943	0.979341	0.977864	0.978312	0.978894	0.978465	0.979278	0.979169	0.978106	0.978237	0.978489	0.979051	0.978141	0.977085	0.979121	0.977803	0.979433	0.976881	0.978745	0.97952	0.978887	0.978417	0.978033	0.978861	0.979435	0.978856	0.979325	0.978835	0.977969	0.979077	0.978941	0.977684	0.979313	0.979124	0.979384	0.980513	0.979005	0.977975	0.978478	0.978027
9716_6#60	caviae	0.978086	0.97776	0.979764	0.978699	0.979847	0.978409	0.979289	0.978655	0.979632	0.978748	0.978797	0.979258	0.979196	0.978078	0.979445	0.977568	0.976766	0.977607	0.977834	0.978931	0.979097	0.977171	0.980018	0.977172	0.979844	0.978313	0.977015	0.979992	0.977963	0.976714	0.978604	0.978491	0.97964	0.978682	0.979831	0.978	0.977173	0.977949	0.978642	0.979461	0.979466	0.978066	0.977542	0.978196	0.978742	0.97823	0.977655	0.978839
9716_6#61	caviae	0.978367	0.978893	0.980217	0.980116	0.980186	0.978696	0.98097	0.980129	0.980281	0.98015	0.980163	0.98064	0.980753	0.978331	0.980124	0.978468	0.977953	0.978468	0.978037	0.980102	0.979799	0.982066	0.980475	0.978322	0.980261	0.983258	0.977741	0.980534	0.978748	0.977635	0.980035	0.978661	0.980274	0.978915	0.980168	0.978623	0.97756	0.978621	0.978172	0.980492	0.98025	0.978571	0.978061	0.978623	0.98062	0.979771	0.977883	0.97991
9716_6#62	caviae	0.978293	0.978172	0.978986	0.978998	0.979022	0.978889	0.979283	0.97901	0.978839	0.97891	0.979124	0.97916	0.979139	0.979318	0.979107	0.978795	0.978796	0.979659	0.978732	0.97982	0.978452	0.976729	0.979092	0.979516	0.979187	0.97728	0.979453	0.979409	0.979392	0.978326	0.979508	0.978801	0.978869	0.97959	0.979489	0.978731	0.979129	0.978412	0.979289	0.97883	0.978667	0.978578	0.979605	0.978766	0.978751	0.978293	0.978317	0.978969
9716_6#64	caviae	0.977688	0.977688	0.979696	0.978718	0.979754	0.978293	0.979146	0.978715	0.979201	0.978562	0.978318	0.97918	0.978796	0.977676	0.979019	0.977271	0.976121	0.977094	0.977655	0.978492	0.978688	0.977462	0.979664	0.976727	0.979505	0.977885	0.97682	0.979659	0.977615	0.976258	0.978442	0.978036	0.979189	0.978558	0.979665	0.977165	0.977073	0.977513	0.978398	0.979468	0.979147	0.977653	0.977119	0.97778	0.978724	0.977926	0.977	0.978884
9716_6#65	caviae	0.979243	0.97923	0.981241	0.980935	0.981206	0.979168	0.9832	0.98095	0.981364	0.980859	0.986955	0.988757	0.983829	0.978982	0.980992	0.980093	0.980136	0.979406	0.97881	0.98649	0.986011	0.979273	0.981612	0.979838	0.981454	0.97932	0.978973	0.981529	0.980762	0.978952	0.98579	0.979668	0.981394	0.979483	0.980925	0.980458	0.978486	0.979838	0.978939	0.992823	0.981024	0.980515	0.979194	0.979268	0.980838	0.980313	0.979094	0.992667
9716_6#66	caviae	0.979101	0.980178	0.982375	0.982702	0.982475	0.97953	0.983159	0.982713	0.982672	0.982673	0.980382	0.981018	0.982749	0.979169	0.982675	0.97923	0.977726	0.978633	0.979221	0.98094	0.980028	0.979618	0.982943	0.978173	0.982576	0.979536	0.978202	0.982532	0.979894	0.978297	0.98052	0.980813	0.982672	0.979789	0.982284	0.979785	0.978421	0.979546	0.979637	0.981005	0.982661	0.979533	0.978883	0.97984	0.982106	0.981802	0.978581	0.980838
9716_6#69	caviae	0.979128	0.978813	0.981559	0.980909	0.981623	0.979153	0.980561	0.98099	0.981373	0.980902	0.979639	0.980149	0.980291	0.978253	0.980649	0.978686	0.977918	0.978451	0.978722	0.980618	0.97963	0.978101	0.980831	0.977623	0.98112	0.978631	0.978826	0.981558	0.979196	0.978161	0.979756	0.978629	0.981403	0.979798	0.980723	0.979022	0.977628	0.97904	0.979181	0.979777	0.981084	0.978898	0.978785	0.979108	0.980513	0.979605	0.97885	0.979891
9716_6#70	caviae	0.979411	0.979155	0.979331	0.979774	0.979348	0.97959	0.979779	0.979786	0.979596	0.979902	0.980107	0.979749	0.979953	0.983946	0.979764	0.97956	0.978506	0.979441	0.979467	0.980289	0.979642	0.977618	0.979593	0.978686	0.979511	0.978122	0.979726	0.980102	0.979267	0.978547	0.980076	0.979849	0.979601	0.979899	0.979348	0.978788	0.984239	0.979018	0.979831	0.979738	0.979296	0.979308	0.980438	0.980423	0.979179	0.978863	0.979073	0.979535
9716_6#71	caviae	0.979414	0.979306	0.982303	0.999273	0.982306	0.978877	0.982678	0.999291	0.982643	0.999293	0.980619	0.98098	0.982477	0.979229	0.982438	0.979237	0.977997	0.978668	0.978825	0.980727	0.980033	0.978916	0.982591	0.978156	0.982337	0.979128	0.978452	0.982934	0.979501	0.978322	0.980622	0.98052	0.982653	0.979697	0.981479	0.979556	0.978486	0.979673	0.979186	0.98067	0.982201	0.979525	0.979105	0.980084	0.982233	0.982322	0.978773	0.980161
9716_6#8	caviae	0.979011	0.978679	0.981285	0.980927	0.98136	0.979238	0.981281	0.980969	0.981759	0.980944	0.980367	0.980691	0.98097	0.9789	0.980717	0.979042	0.978308	0.978805	0.978941	0.980967	0.979912	0.978214	0.981497	0.978275	0.981245	0.97924	0.978809	0.981734	0.979106	0.977966	0.980213	0.979405	0.981792	0.979917	0.980966	0.97906	0.978146	0.979063	0.979284	0.980539	0.981135	0.978868	0.978779	0.979138	0.980598	0.980313	0.978551	0.979992
9789_1#1	caviae	0.990541	0.979839	0.979534	0.979874	0.979622	0.979556	0.979618	0.979887	0.97967	0.979799	0.978883	0.979059	0.979715	0.978265	0.979734	0.992835	0.979616	0.97861	0.979195	0.980453	0.979424	0.977685	0.979736	0.980923	0.979766	0.977252	0.979774	0.979944	0.983335	0.979617	0.978925	0.979069	0.979659	0.979294	0.98001	0.982907	0.977909	0.992617	0.979267	0.979411	0.979616	0.983552	0.980286	0.979543	0.979081	0.97861	0.98802	0.979134
9789_1#10	caviae	0.979475	0.979496	0.982958	0.983119	0.983067	0.980323	0.983836	0.983128	0.983373	0.983132	0.981406	0.981942	0.983238	0.979316	0.982796	0.979603	0.977975	0.979354	0.979703	0.982125	0.980693	0.97942	0.983382	0.978917	0.983297	0.980239	0.978875	0.983148	0.980014	0.978302	0.981512	0.980981	0.983389	0.980138	0.982712	0.980615	0.979086	0.979425	0.979862	0.981475	0.982952	0.980072	0.97916	0.980308	0.98267	0.981876	0.97872	0.981441
9789_1#11	caviae	0.979847	0.979452	0.980275	0.980366	0.980385	0.980455	0.980668	0.980275	0.980353	0.980307	0.979775	0.979916	0.980843	0.983245	0.980531	0.979512	0.978833	0.97942	0.980244	0.980429	0.979148	0.977328	0.980471	0.978457	0.9804	0.97814	0.979755	0.980499	0.979289	0.978563	0.980053	0.980177	0.980316	0.980493	0.98065	0.979417	0.982511	0.9797	0.980435	0.979969	0.980215	0.979337	0.980067	0.980598	0.980008	0.979521	0.979252	0.979417
9789_1#13	caviae	0.979651	0.978726	0.9787	0.97862	0.978738	0.977954	0.978067	0.97858	0.978682	0.978702	0.979199	0.978633	0.978821	0.978668	0.978567	0.979087	0.984441	0.978736	0.977928	0.978604	0.978136	0.977247	0.979039	0.982644	0.978806	0.977259	0.981385	0.978968	0.977876	0.988701	0.979323	0.978253	0.97869	0.978338	0.97871	0.978183	0.97812	0.979203	0.978217	0.97888	0.978857	0.977846	0.980984	0.979293	0.978258	0.977753	0.978921	0.979163
9789_1#16	caviae	0.977775	0.978463	0.979304	0.979605	0.979472	0.977868	0.980518	0.979594	0.980215	0.979424	0.979389	0.980126	0.980082	0.97799	0.979799	0.977946	0.977029	0.977628	0.97764	0.979586	0.978786	0.985702	0.97983	0.977525	0.979864	0.98329	0.977421	0.980202	0.978117	0.977142	0.979694	0.978375	0.980223	0.978308	0.979449	0.978505	0.977476	0.977953	0.977955	0.979347	0.979435	0.97848	0.978063	0.978306	0.982464	0.979209	0.977477	0.979432
9789_1#19	caviae	0.979356	0.978696	0.97856	0.978947	0.97856	0.977946	0.978614	0.978881	0.978508	0.978809	0.978615	0.979238	0.979095	0.978139	0.978912	0.979418	0.987464	0.978186	0.97807	0.978592	0.978638	0.976788	0.978423	0.983498	0.978837	0.97658	0.981661	0.978998	0.978391	0.990326	0.978637	0.978001	0.978575	0.97807	0.978754	0.978021	0.977052	0.97928	0.978096	0.978062	0.978689	0.978427	0.981169	0.978997	0.978291	0.977725	0.978771	0.978896
9789_1#20	caviae	0.983971	0.979918	0.980179	0.980213	0.980262	0.979224	0.98077	0.980221	0.980443	0.98025	0.98039	0.980299	0.980937	0.97888	0.980027	0.983264	0.979086	0.978828	0.9788	0.981091	0.980569	0.978045	0.980493	0.98103	0.980584	0.97805	0.97927	0.980384	0.993075	0.978531	1	0.980513	0.980426	0.979432	0.980419	0.992943	0.97781	0.983376	0.979187	0.980762	0.980115	0.991995	0.979471	0.979521	0.979863	0.979603	0.982361	0.979631
9789_1#21	caviae	0.978786	0.978487	0.980929	0.980573	0.981015	0.978524	0.982138	0.98055	0.980708	0.980477	0.987401	0.989739	0.982739	0.977832	0.980363	0.978672	0.978824	0.979526	0.977941	0.986275	0.986174	0.978921	0.98038	0.978447	0.981089	0.978231	0.978778	0.980967	0.979752	0.97809	0.986437	0.978894	0.980726	0.978952	0.980329	0.979407	0.977667	0.979122	0.978321	0.991132	0.980721	0.980056	0.978851	0.978967	0.981001	0.979465	0.978372	0.994925
9789_1#23	caviae	0.979708	0.979664	0.982389	0.99945	0.98241	0.979158	0.98305	0.99946	0.982761	0.9994	0.980698	0.981358	0.982664	0.979318	0.982495	0.979573	0.978165	0.97887	0.978918	0.9811	0.980319	0.979147	0.982672	0.978552	0.982363	0.979348	0.97858	0.98305	0.979673	0.978491	0.980832	0.980666	0.982777	0.979711	0.981743	0.979706	0.978745	0.979837	0.979241	0.980786	0.98229	0.979779	0.979263	0.980172	0.982338	0.982459	0.979042	0.980321
9789_1#24	caviae	0.98402	0.979901	0.98015	0.980099	0.98016	0.979234	0.980755	0.980117	0.980257	0.980201	0.980385	0.980252	0.980921	0.978797	0.980034	0.983286	0.979011	0.978558	0.978789	0.980931	0.98058	0.977929	0.980459	0.981043	0.980549	0.977916	0.979111	0.980347	0.992967	0.978528	0.980489	0.980482	0.980257	0.979416	0.980389	0.992969	0.977756	0.983373	0.979169	0.980728	0.9801	0.991985	0.979436	0.979541	0.979824	0.979614	0.98236	0.979378
9789_1#25	caviae	0.979526	0.978888	0.979712	0.97971	0.979705	0.982337	0.980002	0.979742	0.979845	0.979653	0.979595	0.979584	0.980007	0.97949	0.979916	0.979298	0.977911	0.978627	0.981427	0.980289	0.978748	0.977698	0.979793	0.978293	0.979991	0.977874	0.978938	0.980431	0.979274	0.978172	0.979976	0.980146	0.979855	0.981822	0.980518	0.979606	0.978848	0.979345	0.981885	0.979464	0.9797	0.978977	0.979691	0.979486	0.980032	0.979043	0.979052	0.979054
9789_1#26	caviae	0.979203	0.978867	0.981575	0.980914	0.981573	0.979302	0.980474	0.981021	0.981432	0.980968	0.979698	0.980348	0.980366	0.978285	0.98073	0.978615	0.978083	0.97858	0.978836	0.980828	0.979731	0.978256	0.98073	0.977761	0.981158	0.978713	0.978869	0.981573	0.979271	0.978215	0.979782	0.978595	0.981429	0.979996	0.980754	0.979161	0.977591	0.979203	0.979166	0.97974	0.980992	0.979035	0.978899	0.979082	0.980536	0.979525	0.978784	0.980068
9789_1#27	caviae	0.979518	0.978828	0.979289	0.979326	0.979341	0.978775	0.979366	0.97933	0.979354	0.979295	0.979941	0.979212	0.979748	0.979091	0.979231	0.978801	0.980278	0.979514	0.978539	0.979473	0.978798	0.977388	0.979532	0.978034	0.979503	0.977432	0.980067	0.979716	0.978499	0.979333	0.980312	0.978857	0.979371	0.979154	0.979372	0.978557	0.978728	0.978886	0.978886	0.979551	0.979044	0.978418	0.980127	0.979872	0.97886	0.978845	0.978746	0.979881
9789_1#29	caviae	0.982747	0.980349	0.979655	0.979612	0.979673	0.978971	0.979924	0.979618	0.979684	0.979599	0.979895	0.979949	0.980228	0.978456	0.979576	0.984996	0.979908	0.978718	0.978652	0.980937	0.97986	0.977692	0.979706	0.980471	0.979753	0.978014	0.978957	0.979618	0.993415	0.978019	0.979787	0.980057	0.979697	0.97894	0.979668	0.991047	0.978216	0.984007	0.978949	0.980172	0.979374	0.994028	0.979211	0.97907	0.979258	0.979142	0.982672	0.979656
9789_1#34	caviae	0.980171	0.978618	0.978909	0.9785	0.97893	0.978261	0.979065	0.978492	0.978627	0.978495	0.978952	0.978696	0.979144	0.978809	0.97885	0.979791	0.98185	0.978137	0.978211	0.979062	0.978159	0.976626	0.979197	0.981144	0.979314	0.977506	0.982745	0.979478	0.978379	0.986582	0.978883	0.97856	0.978638	0.978631	0.978941	0.979025	0.978254	0.979231	0.978351	0.978591	0.978757	0.978205	0.982141	0.97918	0.978354	0.978033	0.97906	0.978981
9789_1#37	caviae	0.983304	0.979909	0.979329	0.979297	0.979509	0.978597	0.979526	0.97929	0.979629	0.979272	0.978869	0.979817	0.979679	0.978038	0.979342	0.983306	0.977981	0.978211	0.97825	0.980281	0.979649	0.977529	0.979311	0.97954	0.979689	0.977354	0.978446	0.979503	0.991778	0.977497	0.979269	0.978735	0.979611	0.978536	0.979438	0.993321	0.977159	0.984034	0.97842	0.979476	0.979431	0.99242	0.978865	0.978715	0.978864	0.978375	0.982182	0.978741
9789_1#39	caviae	0.979423	0.979536	0.979987	0.980297	0.980035	0.980029	0.980754	0.980312	0.980001	0.980206	0.979809	0.979979	0.980681	0.983736	0.979986	0.979409	0.978203	0.979349	0.979789	0.980337	0.979089	0.977758	0.980238	0.978663	0.98012	0.978227	0.979603	0.979847	0.979157	0.977812	0.980116	0.980085	0.979982	0.979761	0.980025	0.978863	0.983422	0.979538	0.980128	0.979811	0.979876	0.979108	0.979803	0.980521	0.97959	0.97953	0.979158	0.979437
9789_1#4	caviae	0.978798	0.978949	0.979593	0.979885	0.979531	0.978729	0.980083	0.979808	0.979412	0.979681	0.980579	0.980633	0.980081	0.978972	0.979476	0.979725	0.982751	0.979877	0.978095	0.980867	0.980804	0.977795	0.979952	0.98053	0.979748	0.978288	0.979321	0.979731	0.979551	0.981944	0.980865	0.978588	0.979515	0.978651	0.97967	0.979158	0.978233	0.979139	0.978701	0.980694	0.9796	0.979254	0.979477	0.979838	0.979228	0.979503	0.97781	0.980096
9789_1#40	caviae	0.979568	0.979277	0.982755	0.982972	0.98276	0.980031	0.983295	0.982969	0.983469	0.982964	0.981207	0.981733	0.982605	0.979416	0.982007	0.979111	0.978372	0.979117	0.97959	0.981832	0.980765	0.979341	0.983259	0.979008	0.983268	0.979873	0.978973	0.98327	0.979839	0.978535	0.981114	0.981028	0.983474	0.980007	0.982671	0.979843	0.979063	0.979433	0.97957	0.981461	0.982918	0.979781	0.978744	0.980404	0.982538	0.98164	0.979069	0.981197
9789_1#41	caviae	0.983456	0.979739	0.979611	0.979646	0.979707	0.979059	0.979788	0.979652	0.979913	0.979602	0.979813	0.979866	0.979727	0.978207	0.97972	0.983485	0.97893	0.978605	0.978573	0.980376	0.980407	0.977702	0.979493	0.98028	0.980125	0.977318	0.979056	0.97998	0.992792	0.978045	0.979468	0.9798	0.979914	0.97917	0.979996	0.993518	0.977448	0.983915	0.978828	0.979916	0.979628	0.993559	0.979328	0.979379	0.979459	0.978841	0.982704	0.979029
9789_1#44	caviae	0.979759	0.978592	0.978619	0.978588	0.978878	0.978323	0.979119	0.978561	0.978667	0.978492	0.979681	0.980061	0.979574	0.97847	0.978978	0.980035	0.986426	0.978546	0.978059	0.979872	0.979483	0.977239	0.979062	0.984198	0.978934	0.977657	0.98184	0.979055	0.978283	0.990587	0.980256	0.978618	0.978719	0.978449	0.978744	0.978443	0.978184	0.979147	0.978395	0.979671	0.978727	0.978228	0.981267	0.979057	0.978439	0.978184	0.979295	0.979972
9789_1#45	caviae	0.979559	0.979471	0.982763	0.982733	0.982691	0.980088	0.985816	0.982829	0.982896	0.982736	0.98238	0.983214	0.985059	0.979857	0.98253	0.979241	0.978108	0.979286	0.979424	0.983254	0.981851	0.978938	0.982881	0.978625	0.982717	0.979551	0.979093	0.982636	0.980651	0.978389	0.982543	0.980878	0.982952	0.980147	0.982152	0.980849	0.978985	0.979394	0.979847	0.982824	0.982574	0.980445	0.979523	0.980328	0.9823	0.981537	0.979168	0.982529
9789_1#47	caviae	0.979159	0.979012	0.980986	0.980834	0.98108	0.980566	0.981411	0.980908	0.981032	0.980878	0.980074	0.980362	0.981092	0.979661	0.981393	0.979336	0.978139	0.979214	0.980038	0.980608	0.979435	0.978321	0.981477	0.978251	0.981445	0.978529	0.978918	0.981351	0.979462	0.978513	0.980251	0.980305	0.981036	0.980505	0.98139	0.979781	0.97904	0.979061	0.980364	0.979944	0.980867	0.979693	0.979492	0.979897	0.980738	0.979833	0.97893	0.980103
9789_1#5	caviae	0.979277	0.979743	0.982799	0.983051	0.982793	0.979871	0.983762	0.983007	0.983188	0.983077	0.98098	0.981506	0.983029	0.979311	0.982748	0.97955	0.977943	0.978857	0.979629	0.981545	0.980449	0.979122	0.982934	0.978697	0.982837	0.979754	0.978303	0.982721	0.980159	0.978202	0.980998	0.980638	0.983222	0.979716	0.982203	0.980254	0.978723	0.979605	0.979674	0.981441	0.982889	0.980117	0.979065	0.979985	0.982375	0.981734	0.978938	0.981192
9789_1#51	caviae	0.979263	0.979243	0.981789	0.982475	0.98184	0.978572	0.982623	0.982446	0.982126	0.982413	0.980227	0.980806	0.982198	0.979099	0.981883	0.979167	0.977834	0.978519	0.978604	0.980629	0.979495	0.97899	0.98222	0.978358	0.981799	0.979153	0.978001	0.982305	0.979642	0.977941	0.980159	0.980271	0.982106	0.979256	0.981268	0.979444	0.978417	0.979195	0.978846	0.98071	0.981675	0.979548	0.978807	0.979769	0.981713	0.998123	0.978513	0.980614
9789_1#57	caviae	0.980261	0.978379	0.979318	0.978616	0.979349	0.978891	0.979158	0.978597	0.979002	0.978447	0.979512	0.979183	0.979045	0.979377	0.978996	0.979284	0.979715	0.978459	0.978677	0.979003	0.978275	0.976791	0.979351	0.979121	0.979406	0.977504	0.99951	0.979349	0.978961	0.98259	0.979775	0.979173	0.979079	0.979093	0.979244	0.979619	0.978766	0.979256	0.978906	0.978819	0.978842	0.978792	0.991289	0.979278	0.978682	0.977906	0.97996	0.979395
9789_1#59	caviae	0.97967	0.979795	0.979644	0.980195	0.979698	0.980037	0.98052	0.980213	0.97954	0.980203	0.979727	0.979614	0.980327	0.979863	0.980182	0.979526	0.978656	0.978536	0.979732	0.980291	0.979001	0.977876	0.980399	0.978896	0.980137	0.978099	0.979392	0.980307	0.979424	0.979022	0.979791	0.980634	0.979572	0.979697	0.979854	0.979368	0.979016	0.979616	0.979875	0.979551	0.980258	0.979476	0.979383	0.999668	0.979657	0.979518	0.979067	0.979552
9789_1#6	caviae	0.979833	0.978633	0.978682	0.978497	0.978764	0.978385	0.979183	0.978521	0.978588	0.978554	0.979769	0.980005	0.979619	0.97853	0.978982	0.980095	0.986453	0.978558	0.978152	0.979783	0.979586	0.977208	0.979104	0.984156	0.978972	0.977572	0.981776	0.97908	0.978304	0.990606	0.980326	0.978641	0.978581	0.978442	0.97878	0.978463	0.978214	0.979053	0.97842	0.979702	0.978813	0.978147	0.98123	0.979086	0.978373	0.97827	0.979381	0.980046
9789_1#61	caviae	0.985608	0.978691	0.97934	0.979386	0.979397	0.979209	0.979169	0.979349	0.979508	0.979349	0.978469	0.979012	0.979404	0.978627	0.979494	0.983652	0.979601	0.978507	0.978556	0.97995	0.979208	0.977628	0.979389	0.980639	0.979649	0.977303	0.980712	0.979828	0.982138	0.978823	0.978717	0.979108	0.979499	0.979108	0.979605	0.982642	0.978003	0.984864	0.978909	0.97904	0.979044	0.982687	0.980604	0.979113	0.978699	0.978086	0.984986	0.978581
9789_1#63	caviae	0.979887	0.979306	0.980157	0.980386	0.980289	0.979035	0.982075	0.980398	0.980306	0.980236	0.984165	0.985283	0.981924	0.97908	0.980531	0.980429	0.980207	0.978698	0.978112	0.983751	0.984633	0.979184	0.980888	0.979782	0.980443	0.979099	0.978938	0.980954	0.98079	0.978716	0.983388	0.979239	0.980308	0.978848	0.980213	0.980216	0.978245	0.980341	0.978785	0.989247	0.980599	0.980428	0.979487	0.979124	0.980499	0.979612	0.979223	0.988816
9789_1#65	caviae	0.980504	0.979707	0.979696	0.979941	0.979746	0.97922	0.979567	0.979963	0.980064	0.979928	0.979203	0.979752	0.97984	0.979364	0.980086	0.979735	0.979925	0.979382	0.979477	0.980531	0.979417	0.977375	0.979359	0.978979	0.979822	0.977738	0.981827	0.980053	0.979564	0.980336	0.979932	0.979137	0.98007	0.979642	0.979319	0.97945	0.979045	0.980233	0.979617	0.979346	0.979843	0.979974	0.981471	0.980284	0.979102	0.978757	0.980414	0.979774
9789_1#69	caviae	0.979612	0.978934	0.978998	0.97908	0.979084	0.982313	0.980082	0.979075	0.979457	0.979046	0.979285	0.979398	0.979732	0.979647	0.980081	0.979447	0.977798	0.978258	0.982303	0.979895	0.97886	0.977107	0.979485	0.9781	0.979598	0.977674	0.979029	0.979968	0.979321	0.977933	0.979723	0.97935	0.979413	0.98187	0.980033	0.978664	0.978827	0.979305	0.982521	0.979501	0.979377	0.979194	0.979563	0.979498	0.979201	0.978957	0.979027	0.979053
9789_1#7	caviae	0.978534	0.978173	0.979011	0.97877	0.979016	0.982368	0.979429	0.978774	0.978932	0.97869	0.978733	0.978501	0.979095	0.979036	0.979181	0.97897	0.977043	0.978208	0.981799	0.979494	0.978002	0.976597	0.979188	0.977616	0.979551	0.977027	0.978174	0.979049	0.978703	0.977029	0.979329	0.979733	0.978939	0.9812	0.979892	0.978757	0.978274	0.97865	0.982384	0.978626	0.979131	0.978362	0.978877	0.979407	0.9792	0.978261	0.978196	0.97822
9789_1#70	caviae	0.978335	0.978747	0.978255	0.978311	0.978271	0.977915	0.978255	0.978353	0.978147	0.978256	0.978129	0.978192	0.978668	0.977869	0.978012	0.979151	0.980517	0.978253	0.977261	0.978873	0.977636	0.976702	0.978616	0.979089	0.978482	0.976753	0.978206	0.978377	0.978557	0.98036	0.978842	0.97779	0.978277	0.977672	0.978448	0.978157	0.977355	0.979258	0.977954	0.978694	0.978165	0.978237	0.978238	0.978892	0.977622	0.977084	0.97768	0.977735
9789_1#71	caviae	0.979555	0.978367	0.978729	0.9791	0.978768	0.982171	0.979509	0.97909	0.979066	0.979098	0.979571	0.979232	0.979771	0.979655	0.97969	0.979365	0.977483	0.978157	0.982488	0.979712	0.978806	0.97735	0.979353	0.978298	0.979483	0.977632	0.979006	0.979768	0.979158	0.978058	0.979858	0.979624	0.979079	0.981572	0.979659	0.97824	0.978502	0.979283	0.98252	0.97928	0.979346	0.979158	0.979424	0.979465	0.97958	0.978481	0.978727	0.978768
9789_1#8	caviae	0.979998	0.979658	0.981795	0.982602	0.981909	0.979716	0.982998	0.982598	0.982751	0.982596	0.98108	0.981281	0.982647	0.979536	0.982709	0.979811	0.978635	0.97882	0.979297	0.981868	0.980635	0.979042	0.982678	0.979127	0.982344	0.979874	0.97902	0.983024	0.980229	0.978696	0.98114	0.980135	0.98275	0.979905	0.981665	0.979854	0.978551	0.980094	0.979583	0.981242	0.982343	0.979961	0.979505	0.979833	0.981906	0.982153	0.97941	0.980845
9789_1#9	caviae	0.980074	0.979776	0.981884	0.982669	0.981969	0.979718	0.983157	0.982677	0.982797	0.982599	0.9811	0.98139	0.98287	0.979557	0.98265	0.979892	0.9786	0.978834	0.97935	0.981875	0.98065	0.979058	0.982687	0.979016	0.982367	0.979928	0.979054	0.982897	0.980225	0.97861	0.98111	0.98013	0.982807	0.979801	0.981728	0.979861	0.978592	0.980104	0.979582	0.98119	0.98246	0.980008	0.979477	0.979764	0.981896	0.982052	0.979612	0.980945
Aeromonas_caviae_Ae398	caviae	0.97919	0.978331	0.98034	0.9802	0.980326	0.980046	0.980999	0.980186	0.980209	0.980145	0.984927	0.983452	0.982408	0.978841	0.97998	0.979103	0.978811	0.979202	0.979695	0.984631	0.981013	0.977799	0.980852	0.978728	0.980475	0.978528	0.979501	0.980877	0.979734	0.978529	0.987353	0.979688	0.980229	0.979479	0.980355	0.979172	0.977807	0.978945	0.979877	0.982129	0.980166	0.979035	0.978939	0.979322	0.979757	0.979073	0.978711	0.984051
Aeromonas_caviae_CECT_4221	caviae	0.980356	0.979333	0.979608	0.979328	0.979606	0.97857	0.979535	0.979299	0.979723	0.979243	0.979086	0.979622	0.979163	0.978749	0.979571	0.980332	0.978922	0.978218	0.977804	0.9801	0.978854	0.978369	0.979811	0.979365	0.97998	0.978926	0.978927	0.979732	0.981495	0.978046	0.979112	0.979186	0.979759	0.978818	0.979856	0.981701	0.978163	0.980112	0.978874	0.979175	0.979365	0.981295	0.979394	0.979212	0.97953	0.978709	0.979523	0.97909
Aeromonas_caviae_CECT_838	caviae	0.979665	0.97839	0.979646	0.979467	0.979716	0.982992	0.979981	0.979568	0.979624	0.979429	0.979467	0.979596	0.980117	0.979395	0.979854	0.979263	0.977875	0.978942	0.982226	0.980328	0.97912	0.977725	0.979744	0.978434	0.980227	0.978129	0.979332	0.979857	0.979503	0.97795	0.979929	0.980265	0.979678	0.982305	0.980666	0.979603	0.979128	0.979303	0.982629	0.979548	0.979853	0.979247	0.979373	0.980032	0.979816	0.978677	0.979118	0.979052
Aeromonas_caviae_L12	caviae	0.979123	0.978406	0.979576	0.979358	0.979479	0.982637	0.979327	0.97934	0.979422	0.979351	0.979136	0.978846	0.979645	0.979695	0.980126	0.979086	0.977661	0.978292	0.982031	0.979503	0.978344	0.977344	0.979601	0.977648	0.979773	0.977497	0.97854	0.980117	0.97867	0.977904	0.979257	0.979466	0.979413	0.981987	0.979921	0.978841	0.979057	0.979003	0.982879	0.978837	0.979543	0.978726	0.979144	0.979775	0.979438	0.978589	0.978581	0.978616
Aeromonas_caviae_strain_429865	caviae	0.98236	0.979983	0.981563	0.981678	0.981552	0.980163	0.982199	0.981642	0.981646	0.981567	0.986631	0.988477	0.982256	0.979627	0.981567	0.981879	0.980078	0.980403	0.979736	0.985949	0.985345	0.979676	0.981359	0.980367	0.981999	0.979387	0.980224	0.981809	0.980906	0.979702	0.985755	0.979714	0.981683	0.979886	0.981585	0.980626	0.978715	0.982509	0.979845	0.986075	0.981451	0.980698	0.980397	0.980025	0.98098	0.980448	0.981701	0.987207
Aeromonas_caviae_strain_8LM	caviae	0.979626	0.979433	0.982439	0.983112	0.982529	0.979734	0.983291	0.983134	0.983067	0.982993	0.981059	0.981649	0.983005	0.979343	0.982866	0.979245	0.978258	0.978952	0.979317	0.981451	0.980704	0.979519	0.982855	0.978537	0.982983	0.979748	0.979108	0.982943	0.980285	0.978648	0.981232	0.980405	0.983044	0.979746	0.982554	0.980234	0.978482	0.979475	0.979325	0.981307	0.982923	0.980049	0.979451	0.980211	0.982918	0.981876	0.978812	0.981098
Aeromonas_caviae_strain_A23	caviae	0.978635	0.979002	0.981116	0.980235	0.981145	0.979188	0.982915	0.980176	0.981091	0.980167	0.987341	0.989604	0.983108	0.978923	0.980992	0.978937	0.978529	0.979545	0.978514	0.986714	0.986102	0.978562	0.981602	0.979191	0.981458	0.978904	0.978509	0.981399	0.97996	0.978094	0.986266	0.97977	0.981099	0.97888	0.980705	0.979341	0.977934	0.978564	0.978855	0.987797	0.9814	0.979645	0.978778	0.979124	0.980872	0.979645	0.978141	0.9883
Aeromonas_caviae_strain_CH129	caviae	0.979317	0.979428	0.98184	0.982569	0.981874	0.979363	0.982174	0.982526	0.981843	0.982547	0.980508	0.980447	0.982071	0.978881	0.981324	0.979603	0.978031	0.978352	0.979056	0.980944	0.979675	0.978715	0.982448	0.978552	0.982027	0.978892	0.978067	0.981876	0.979787	0.978252	0.980406	0.98053	0.982024	0.979392	0.981551	0.979966	0.978373	0.979581	0.979258	0.980724	0.982032	0.979676	0.978036	0.979983	0.981544	0.981162	0.978722	0.980406
Aeromonas_caviae_strain_CHZ306	caviae	0.979816	0.978546	0.980515	0.980398	0.980627	0.979609	0.980781	0.980432	0.980383	0.980302	0.981305	0.980928	0.980996	0.979055	0.980698	0.980145	0.978434	0.979559	0.979292	0.983006	0.98046	0.978548	0.980744	0.97899	0.980903	0.978968	0.978755	0.980728	0.979859	0.9785	0.985344	0.979971	0.980412	0.979452	0.980374	0.97982	0.97835	0.980105	0.979315	0.980853	0.980361	0.979781	0.979247	0.979313	0.980258	0.979622	0.979506	0.98002
Aeromonas_caviae_strain_FDAARGOS_72	caviae	0.978653	0.97805	0.978807	0.978771	0.97889	0.982005	0.978948	0.978764	0.9786	0.97876	0.978754	0.978631	0.97913	0.979134	0.978982	0.978584	0.976914	0.978227	0.981437	0.979462	0.978101	0.977075	0.97888	0.977362	0.979255	0.977147	0.978007	0.978991	0.978583	0.977348	0.979115	0.979461	0.978618	0.98109	0.979656	0.978786	0.978497	0.97847	0.981851	0.978603	0.978642	0.978316	0.978683	0.979179	0.978784	0.978048	0.978169	0.978428
Aeromonas_caviae_strain_FDAARGOS_75	caviae	0.979247	0.978381	0.978662	0.978723	0.978644	0.981995	0.979757	0.978658	0.978823	0.978823	0.979131	0.97891	0.979679	0.979467	0.979418	0.97916	0.977576	0.978145	0.981361	0.979838	0.978345	0.976709	0.979195	0.978115	0.979364	0.977202	0.978666	0.979571	0.978799	0.977667	0.979316	0.979271	0.978816	0.981192	0.97964	0.97831	0.978607	0.979003	0.982276	0.978963	0.978854	0.978287	0.979184	0.978842	0.978815	0.978686	0.978627	0.978497
Aeromonas_caviae_strain_FDAARGOS_76	caviae	0.978838	0.978476	0.97997	0.980208	0.980167	0.978609	0.981812	0.980196	0.980739	0.980202	0.986745	0.988049	0.982977	0.978771	0.980752	0.979272	0.978168	0.979156	0.978491	0.985637	0.985083	0.978695	0.980765	0.978853	0.980107	0.97864	0.978487	0.980878	0.980248	0.97766	0.98654	0.979251	0.980761	0.978913	0.979588	0.979172	0.97768	0.978834	0.979045	0.986006	0.980024	0.979815	0.978648	0.978715	0.980089	0.979671	0.978387	0.98744
Aeromonas_caviae_strain_VBF856	caviae	0.978974	0.977539	0.979123	0.97893	0.979337	0.979503	0.979361	0.97891	0.979245	0.978779	0.978327	0.97868	0.979317	0.978803	0.979234	0.978767	0.977189	0.977766	0.979528	0.978852	0.977644	0.976535	0.979333	0.977405	0.979316	0.976727	0.978514	0.979377	0.978393	0.978092	0.978677	0.979044	0.979262	0.979998	0.979501	0.978228	0.978399	0.978618	0.979828	0.978977	0.979152	0.978414	0.978768	0.979025	0.978875	0.978151	0.978112	0.978761
Aeromonas_caviae_strain_YL12	caviae	0.978663	0.976962	0.979012	0.978794	0.979357	0.979099	0.978245	0.978741	0.97892	0.978425	0.978829	0.978905	0.978745	0.979249	0.978855	0.978208	0.978494	0.978907	0.979319	0.979409	0.978049	0.977068	0.979229	0.977706	0.97895	0.97723	0.980079	0.979209	0.979237	0.977759	0.97975	0.978498	0.9789	0.979331	0.979316	0.978475	0.978716	0.978534	0.979537	0.978702	0.978568	0.978366	0.980263	0.979026	0.978749	0.977456	0.977496	0.979511
Aeromonas_hydrophila_HZM	caviae	0.97825	0.97842	0.98044	0.98015	0.980539	0.978318	0.981611	0.980177	0.980889	0.980081	0.985565	0.986916	0.981953	0.978028	0.980296	0.977852	0.978407	0.979073	0.978375	0.985337	0.984909	0.979357	0.980944	0.978286	0.980788	0.979056	0.978331	0.980629	0.979382	0.97749	0.985192	0.978812	0.980926	0.97862	0.98024	0.979152	0.977673	0.978319	0.978237	0.986251	0.980438	0.9794	0.977995	0.978652	0.980555	0.979743	0.978074	0.987102
Aeromonas_hydrophila_strain_BWH65	caviae	0.979994	0.978854	0.979342	0.979285	0.979291	0.982479	0.979863	0.979303	0.97939	0.979298	0.979627	0.979372	0.980013	0.979932	0.98029	0.979661	0.977995	0.978192	0.982233	0.979949	0.978756	0.977191	0.979324	0.978136	0.979704	0.977783	0.979348	0.980171	0.979602	0.978106	0.979899	0.979637	0.979413	0.981372	0.980074	0.978857	0.978573	0.979445	0.98232	0.979489	0.97949	0.979295	0.979758	0.979754	0.97941	0.978822	0.979464	0.978873
Aeromonas_sp_62-46	caviae	0.9797	0.979832	0.981669	0.982469	0.981721	0.980687	0.982986	0.982499	0.981967	0.982547	0.98116	0.981404	0.982643	0.979451	0.982308	0.97965	0.978514	0.978905	0.979952	0.981727	0.980621	0.979277	0.982712	0.979206	0.982362	0.97979	0.979332	0.982787	0.980214	0.978225	0.98105	0.980418	0.981988	0.980456	0.982281	0.979232	0.979042	0.979651	0.980453	0.98121	0.982054	0.979865	0.979677	0.980057	0.982109	0.981725	0.979375	0.980979
Aeromonas_sp_ZOR0002	caviae	0.977161	0.976068	0.977982	0.977624	0.978062	0.980617	0.976831	0.977609	0.977999	0.977576	0.976803	0.977341	0.976965	0.977048	0.978157	0.97691	0.975642	0.976449	0.979322	0.977705	0.976983	0.975286	0.977559	0.975367	0.97814	0.975075	0.976747	0.978358	0.977149	0.975878	0.976978	0.977633	0.977999	0.979668	0.978488	0.976575	0.976881	0.976982	0.980183	0.976517	0.978009	0.977071	0.977433	0.977759	0.978212	0.976654	0.976749	0.976786
21765_7#102	dhakensis	0.889243	0.889261	0.889577	0.888913	0.889698	0.888778	0.889129	0.888959	0.889576	0.888723	0.889295	0.889373	0.88918	0.889609	0.889533	0.889136	0.88953	0.889159	0.889347	0.889196	0.889249	0.889298	0.888988	0.889434	0.889151	0.889646	0.889725	0.889909	0.889889	0.889286	0.88918	0.889	0.889581	0.889713	0.889099	0.889369	0.890263	0.88929	0.889224	0.888956	0.889013	0.889583	0.889115	0.889163	0.889248	0.889372	0.889411	0.889223
21765_7#111	dhakensis	0.888703	0.888767	0.889361	0.888862	0.88934	0.888974	0.888342	0.888846	0.88903	0.888825	0.888668	0.88871	0.888505	0.889262	0.889056	0.888715	0.888942	0.88876	0.888944	0.888381	0.888886	0.889131	0.888721	0.888683	0.88924	0.888864	0.888839	0.889451	0.889566	0.888635	0.888242	0.888274	0.88893	0.88954	0.888869	0.889173	0.88964	0.888882	0.888883	0.88851	0.88926	0.88931	0.88861	0.888516	0.889039	0.888581	0.888874	0.888686
21765_7#112	dhakensis	0.888529	0.88863	0.889335	0.888518	0.889372	0.888968	0.888611	0.888555	0.888988	0.888583	0.888633	0.888686	0.888628	0.889014	0.888932	0.888532	0.888815	0.888517	0.888755	0.888496	0.888941	0.889117	0.888682	0.888943	0.889049	0.888967	0.888801	0.889172	0.889753	0.888387	0.888346	0.888446	0.88887	0.889423	0.88875	0.88892	0.889564	0.888365	0.888603	0.88845	0.889042	0.889419	0.888522	0.888504	0.888673	0.888694	0.888771	0.88852
21765_7#114	dhakensis	0.889036	0.888941	0.889374	0.889302	0.889433	0.889047	0.889154	0.889344	0.889516	0.889205	0.889032	0.889198	0.889165	0.889344	0.889166	0.889197	0.889606	0.888955	0.889423	0.889135	0.889533	0.889218	0.889004	0.8893	0.889406	0.889407	0.889234	0.889811	0.889786	0.889063	0.888902	0.888876	0.88942	0.889412	0.888894	0.889396	0.889814	0.889028	0.889048	0.889044	0.889307	0.889501	0.888641	0.889514	0.889152	0.889009	0.889417	0.888958
21765_7#126	dhakensis	0.888397	0.888797	0.888911	0.888617	0.889116	0.888709	0.888342	0.888642	0.8887	0.888547	0.888612	0.888442	0.888605	0.889267	0.889023	0.888506	0.88891	0.888577	0.888898	0.888089	0.889073	0.888555	0.888485	0.888805	0.888852	0.888933	0.888644	0.889387	0.889289	0.888523	0.888298	0.887975	0.888693	0.889363	0.88862	0.889116	0.889569	0.888812	0.888796	0.888587	0.888756	0.889352	0.888346	0.888381	0.888585	0.888498	0.888643	0.888509
21765_7#128	dhakensis	0.891069	0.890841	0.889182	0.88966	0.889279	0.889071	0.890856	0.889691	0.888847	0.889596	0.891606	0.890026	0.891305	0.889576	0.888512	0.890976	0.892372	0.891064	0.888943	0.891191	0.891039	0.890162	0.888662	0.892192	0.88915	0.890601	0.890773	0.888953	0.893612	0.890712	0.892165	0.889614	0.888831	0.889829	0.888704	0.891343	0.889688	0.891863	0.888806	0.890239	0.888805	0.891581	0.889274	0.889371	0.888767	0.889608	0.891558	0.889612
21765_7#13	dhakensis	0.88952	0.889298	0.889504	0.889007	0.889653	0.888934	0.888846	0.889074	0.889258	0.888988	0.888932	0.889004	0.888912	0.889314	0.889156	0.889269	0.88913	0.888717	0.889273	0.889347	0.888981	0.889039	0.888923	0.889219	0.889034	0.889045	0.889306	0.889331	0.890173	0.888724	0.888882	0.888574	0.889249	0.88955	0.889027	0.88947	0.889743	0.889357	0.889154	0.888534	0.8894	0.889228	0.88889	0.888788	0.889018	0.888735	0.889476	0.888769
21765_7#134	dhakensis	0.88864	0.888731	0.889536	0.888948	0.889729	0.888849	0.888475	0.888967	0.889263	0.888965	0.888629	0.888692	0.888659	0.889054	0.88903	0.88875	0.889319	0.888705	0.889181	0.888677	0.888903	0.889127	0.888732	0.888865	0.888927	0.889186	0.888863	0.889123	0.889561	0.888869	0.88873	0.888533	0.889253	0.889406	0.88942	0.888865	0.889637	0.888677	0.889029	0.888559	0.889192	0.889336	0.888397	0.888522	0.889332	0.889054	0.88901	0.888646
21765_7#145	dhakensis	0.888563	0.888797	0.888977	0.888711	0.889086	0.888614	0.888413	0.888692	0.888733	0.888694	0.888564	0.888527	0.888573	0.889176	0.889094	0.888672	0.888824	0.888562	0.888893	0.888112	0.888583	0.888586	0.888541	0.888886	0.888824	0.888874	0.888543	0.889426	0.889332	0.888543	0.888239	0.888098	0.888714	0.889381	0.888503	0.889362	0.889552	0.88878	0.888779	0.888445	0.888907	0.889173	0.888245	0.888406	0.888652	0.888621	0.888734	0.888571
21765_7#153	dhakensis	0.888746	0.888998	0.889268	0.888535	0.889254	0.888868	0.888218	0.888557	0.889072	0.888546	0.888529	0.888525	0.888574	0.889166	0.888932	0.8886	0.888907	0.888843	0.889135	0.888337	0.888761	0.889344	0.888793	0.888826	0.889613	0.88904	0.888741	0.889277	0.889376	0.888396	0.888351	0.888452	0.889081	0.889223	0.888889	0.888921	0.889493	0.888804	0.889474	0.888508	0.889115	0.889014	0.88826	0.888512	0.888798	0.888696	0.888969	0.888509
21765_7#170	dhakensis	0.88863	0.889103	0.889511	0.889081	0.889567	0.889294	0.888855	0.889101	0.889215	0.889038	0.888622	0.888979	0.889174	0.889256	0.889031	0.888906	0.889068	0.888333	0.889304	0.888667	0.888956	0.888757	0.888976	0.889112	0.88929	0.888886	0.888886	0.889071	0.889577	0.888678	0.88875	0.888774	0.889206	0.889389	0.889102	0.888879	0.889768	0.88895	0.889298	0.888631	0.888865	0.889277	0.888683	0.889145	0.889121	0.889199	0.889052	0.888708
21765_7#179	dhakensis	0.888893	0.888966	0.889721	0.889258	0.889629	0.889208	0.888981	0.889272	0.889093	0.889311	0.889164	0.889168	0.888987	0.889342	0.889187	0.889053	0.889497	0.888981	0.889044	0.889106	0.88913	0.889089	0.889187	0.889044	0.889353	0.88942	0.888848	0.889308	0.889661	0.889008	0.889042	0.888789	0.889079	0.889515	0.889373	0.889498	0.889951	0.888835	0.889285	0.888808	0.88931	0.889161	0.888673	0.889188	0.889182	0.889077	0.889181	0.888988
21765_7#212	dhakensis	0.889863	0.889427	0.889604	0.889587	0.889809	0.88964	0.888916	0.889617	0.889353	0.889574	0.889248	0.889643	0.889476	0.889222	0.889061	0.889419	0.889647	0.889889	0.889614	0.890107	0.88992	0.889498	0.88911	0.889599	0.889394	0.889653	0.889801	0.889784	0.890861	0.888965	0.889601	0.889035	0.889348	0.889663	0.889205	0.889683	0.889829	0.889593	0.889301	0.889445	0.889295	0.890108	0.888695	0.888804	0.889156	0.889122	0.889662	0.889197
21765_7#220	dhakensis	0.888945	0.889125	0.889446	0.888738	0.889465	0.889062	0.889629	0.888746	0.889157	0.888894	0.888845	0.888974	0.889499	0.889145	0.889147	0.889564	0.889451	0.888667	0.889393	0.889551	0.889075	0.888661	0.888784	0.889688	0.889036	0.888879	0.889294	0.889283	0.889908	0.88919	0.889364	0.888355	0.889143	0.88952	0.888704	0.889415	0.890092	0.889627	0.889283	0.888722	0.888663	0.889744	0.888979	0.889352	0.888694	0.889071	0.889269	0.889253
21765_7#227	dhakensis	0.88868	0.888939	0.889423	0.888929	0.889371	0.889548	0.889014	0.888948	0.888934	0.889103	0.888874	0.888679	0.888917	0.889407	0.889223	0.888859	0.888822	0.888635	0.889348	0.888473	0.888916	0.888916	0.889266	0.889284	0.88921	0.889333	0.888863	0.889574	0.889418	0.888539	0.888717	0.889022	0.888903	0.889825	0.889124	0.888801	0.889936	0.888852	0.889575	0.888374	0.889437	0.88921	0.888671	0.888457	0.888922	0.889001	0.889136	0.888253
21765_7#23	dhakensis	0.888524	0.889088	0.889309	0.88903	0.889396	0.888946	0.888601	0.88903	0.888908	0.888973	0.888761	0.888678	0.888617	0.889253	0.889251	0.888622	0.888759	0.888766	0.888935	0.888398	0.889433	0.889073	0.888834	0.888987	0.889078	0.888897	0.888837	0.889462	0.889574	0.888488	0.888469	0.888571	0.888909	0.889515	0.888832	0.889182	0.88979	0.888686	0.889011	0.888587	0.889228	0.889229	0.888474	0.888312	0.888877	0.888782	0.889061	0.888548
21765_7#231	dhakensis	0.888721	0.888918	0.889516	0.888806	0.88952	0.889025	0.88889	0.888863	0.889031	0.888779	0.888856	0.889031	0.8891	0.889099	0.889108	0.888526	0.889114	0.888729	0.889264	0.888664	0.889224	0.889491	0.888957	0.889198	0.888932	0.889265	0.888916	0.889388	0.889442	0.888789	0.888688	0.888945	0.889035	0.889343	0.888914	0.889076	0.889541	0.889076	0.888885	0.88884	0.888874	0.889288	0.888637	0.888919	0.889251	0.888832	0.888982	0.888905
21765_7#234	dhakensis	0.88878	0.888893	0.889206	0.888685	0.889276	0.888699	0.888708	0.888689	0.888989	0.888852	0.888606	0.888494	0.888824	0.888993	0.889228	0.888465	0.888756	0.888394	0.889085	0.888285	0.888648	0.888392	0.888829	0.889246	0.888976	0.888741	0.888446	0.889022	0.889135	0.888633	0.888524	0.888538	0.889007	0.88929	0.888829	0.888901	0.889608	0.888626	0.888694	0.88826	0.889153	0.889173	0.888362	0.888956	0.888315	0.888805	0.888773	0.8883
21765_7#247	dhakensis	0.888872	0.88878	0.88931	0.888939	0.889522	0.889092	0.888434	0.888963	0.889131	0.888938	0.888518	0.888747	0.88867	0.888894	0.889438	0.88914	0.888759	0.888742	0.88924	0.888634	0.888922	0.889175	0.888791	0.88886	0.889564	0.889057	0.888651	0.889351	0.889578	0.88846	0.888529	0.888672	0.889131	0.889853	0.889328	0.889085	0.88976	0.889037	0.889425	0.888171	0.889258	0.889541	0.888495	0.88859	0.88912	0.888806	0.888831	0.888695
21765_7#253	dhakensis	0.888953	0.889249	0.889844	0.889213	0.889864	0.88978	0.888942	0.889189	0.889499	0.889156	0.889226	0.88923	0.888893	0.889659	0.889236	0.88907	0.889719	0.889625	0.889797	0.889493	0.889386	0.889528	0.889025	0.889598	0.889354	0.889512	0.889152	0.88962	0.889932	0.888683	0.889316	0.889025	0.889488	0.889409	0.889259	0.889225	0.890027	0.888801	0.889339	0.889219	0.889276	0.889533	0.888864	0.889382	0.88946	0.889574	0.889395	0.889085
21765_7#254	dhakensis	0.888476	0.88876	0.889389	0.889051	0.889388	0.888929	0.888407	0.88906	0.889101	0.889002	0.8884	0.88879	0.8886	0.889257	0.889371	0.88862	0.88924	0.888695	0.888961	0.888533	0.888505	0.88898	0.888889	0.889036	0.889351	0.888952	0.888682	0.88934	0.889423	0.888482	0.888398	0.888869	0.889092	0.889295	0.889178	0.888753	0.889747	0.888911	0.889052	0.888469	0.889266	0.889039	0.888338	0.888795	0.888972	0.889134	0.888723	0.888531
21765_7#259	dhakensis	0.888634	0.888881	0.889191	0.888615	0.889286	0.888997	0.888684	0.888585	0.88889	0.888627	0.888828	0.888612	0.88892	0.889227	0.888903	0.888755	0.888762	0.888564	0.889143	0.888693	0.888696	0.888983	0.888727	0.888895	0.888794	0.888967	0.888489	0.889333	0.88956	0.88851	0.888611	0.888473	0.888894	0.88911	0.888901	0.889075	0.889659	0.888565	0.889026	0.888553	0.888819	0.889396	0.888287	0.888518	0.888764	0.888816	0.888819	0.888561
21765_7#260	dhakensis	0.888783	0.888771	0.889314	0.88886	0.889398	0.888923	0.888733	0.888889	0.889131	0.888855	0.888899	0.888769	0.888998	0.888885	0.889131	0.889056	0.888989	0.888854	0.889037	0.888642	0.888674	0.8891	0.888968	0.889153	0.88935	0.888951	0.888828	0.889269	0.889339	0.888356	0.888548	0.88835	0.889023	0.889709	0.889121	0.888828	0.88948	0.889019	0.888929	0.888443	0.889229	0.889431	0.8885	0.888758	0.889061	0.888682	0.888871	0.888593
21765_7#262	dhakensis	0.889386	0.889056	0.889919	0.889267	0.890086	0.889234	0.888977	0.889286	0.889541	0.889254	0.889316	0.889005	0.889194	0.889864	0.889588	0.888826	0.889145	0.889285	0.889802	0.889074	0.889328	0.889591	0.889285	0.889046	0.889811	0.889152	0.889076	0.889694	0.889777	0.888735	0.889019	0.889034	0.889552	0.889788	0.88964	0.889239	0.890554	0.889181	0.889214	0.888995	0.88948	0.889352	0.88873	0.888877	0.889236	0.8889	0.88913	0.888925
21765_7#293	dhakensis	0.888582	0.888761	0.889353	0.888867	0.889501	0.888961	0.888314	0.888855	0.889082	0.888848	0.888675	0.888783	0.888582	0.889213	0.889043	0.888719	0.889061	0.888919	0.889003	0.888412	0.888872	0.889258	0.88872	0.888831	0.889236	0.888942	0.888894	0.889466	0.889709	0.888662	0.888402	0.888262	0.889084	0.889447	0.88888	0.889116	0.88969	0.889016	0.888885	0.888749	0.889248	0.88962	0.888598	0.888585	0.889201	0.888582	0.888874	0.888736
21765_7#295	dhakensis	0.888925	0.889097	0.889356	0.889079	0.889397	0.889245	0.889633	0.889069	0.889036	0.889236	0.888889	0.888972	0.889477	0.889267	0.889224	0.889607	0.8894	0.888522	0.889257	0.889469	0.88918	0.888818	0.888922	0.889659	0.889221	0.888854	0.889307	0.88929	0.889943	0.889197	0.889401	0.888743	0.889039	0.889513	0.889101	0.889369	0.890048	0.889584	0.889332	0.888799	0.888803	0.889647	0.889047	0.889328	0.888959	0.889154	0.889252	0.889267
21765_7#30	dhakensis	0.889084	0.889394	0.889728	0.889302	0.889773	0.889193	0.889105	0.889317	0.889448	0.889204	0.888813	0.889003	0.889279	0.889398	0.889212	0.889057	0.889865	0.889136	0.889152	0.888739	0.889299	0.889468	0.889031	0.889079	0.889397	0.889005	0.889109	0.889566	0.889897	0.889377	0.888462	0.88866	0.889454	0.889786	0.889611	0.889234	0.889815	0.889346	0.889155	0.888404	0.889553	0.889596	0.888687	0.889091	0.889345	0.889177	0.889151	0.888707
21765_7#301	dhakensis	0.88828	0.888616	0.889317	0.888382	0.889315	0.889007	0.888585	0.888346	0.888845	0.888582	0.888646	0.888495	0.888551	0.888742	0.888703	0.888545	0.888656	0.888472	0.888595	0.888342	0.888975	0.888905	0.888653	0.888797	0.889029	0.888777	0.888574	0.88918	0.889586	0.888156	0.888315	0.888435	0.888843	0.889189	0.888702	0.888642	0.889451	0.888229	0.888547	0.88844	0.888744	0.889459	0.888378	0.888272	0.888462	0.888643	0.888798	0.888476
21765_7#302	dhakensis	0.888555	0.888796	0.88979	0.888676	0.889811	0.888972	0.888773	0.888704	0.888924	0.888658	0.888497	0.888871	0.888712	0.889213	0.889036	0.888273	0.888736	0.888649	0.888981	0.888545	0.888696	0.888817	0.889016	0.888968	0.889235	0.889211	0.888982	0.888951	0.889493	0.88855	0.888525	0.888582	0.888907	0.889482	0.889113	0.888879	0.889595	0.888536	0.889046	0.8883	0.889034	0.889259	0.888466	0.888828	0.888686	0.888903	0.888918	0.888452
21765_7#46	dhakensis	0.888803	0.889094	0.889265	0.888775	0.889296	0.888759	0.888762	0.888781	0.889049	0.888846	0.888814	0.888771	0.888566	0.888843	0.888908	0.888519	0.888951	0.888402	0.888498	0.888348	0.888513	0.888931	0.888746	0.888739	0.888949	0.889066	0.888802	0.889287	0.88962	0.888745	0.888473	0.88856	0.889061	0.889189	0.889012	0.888925	0.889242	0.888932	0.889046	0.888466	0.888752	0.889448	0.888662	0.888964	0.888792	0.888886	0.889304	0.888687
21765_7#47	dhakensis	0.889092	0.889095	0.889835	0.888812	0.889768	0.889383	0.889028	0.888807	0.889655	0.888879	0.889165	0.88937	0.889184	0.889455	0.889059	0.889189	0.889404	0.888591	0.889267	0.889186	0.889195	0.889143	0.889051	0.889663	0.889319	0.889393	0.889171	0.889555	0.889821	0.888972	0.889039	0.88866	0.889641	0.889777	0.889293	0.889374	0.88999	0.888808	0.889335	0.889137	0.888895	0.889467	0.888797	0.889112	0.889187	0.889461	0.889283	0.889045
21765_7#66	dhakensis	0.88896	0.889416	0.88984	0.889524	0.889936	0.889565	0.889118	0.8895	0.889382	0.88952	0.889236	0.889276	0.889127	0.889619	0.889312	0.888932	0.889412	0.889174	0.889433	0.889213	0.889319	0.889572	0.889103	0.889448	0.889541	0.889364	0.888935	0.889638	0.889893	0.888826	0.889045	0.88895	0.889376	0.889308	0.889397	0.889461	0.890067	0.889034	0.889152	0.889025	0.889426	0.889522	0.888741	0.88936	0.889412	0.889393	0.889623	0.889173
21765_7#67	dhakensis	0.888932	0.888911	0.889651	0.889152	0.889747	0.889417	0.889046	0.889169	0.889197	0.889126	0.888979	0.888903	0.888971	0.889344	0.889337	0.888732	0.888704	0.888929	0.889305	0.889545	0.888913	0.889539	0.889466	0.889291	0.889984	0.889058	0.888922	0.88957	0.889686	0.888516	0.888712	0.888938	0.889206	0.889579	0.889553	0.888986	0.889911	0.888967	0.889553	0.888475	0.889375	0.889173	0.888685	0.88883	0.889284	0.889395	0.889148	0.888578
21765_7#70	dhakensis	0.888845	0.889395	0.890069	0.88926	0.890031	0.889584	0.889207	0.889279	0.889608	0.889274	0.889124	0.889357	0.889244	0.889698	0.889502	0.889125	0.889318	0.889191	0.889708	0.88912	0.889278	0.889258	0.889365	0.889555	0.889652	0.889445	0.888974	0.889734	0.890092	0.888846	0.88913	0.889189	0.889575	0.889835	0.889428	0.889314	0.890367	0.889289	0.889604	0.889284	0.889494	0.889928	0.888931	0.889438	0.889286	0.889272	0.889138	0.889149
9716_6#20	dhakensis	0.888249	0.888644	0.889602	0.889139	0.889787	0.888715	0.888491	0.889186	0.889275	0.888969	0.888283	0.888409	0.888726	0.888837	0.88871	0.888491	0.888358	0.888258	0.889077	0.888212	0.888543	0.888439	0.888482	0.888771	0.888878	0.888696	0.888391	0.888968	0.889512	0.888096	0.8882	0.888329	0.889253	0.889471	0.88879	0.888946	0.889432	0.888574	0.888689	0.888345	0.888731	0.888824	0.888284	0.888246	0.888624	0.888498	0.888547	0.888796
9716_6#24	dhakensis	0.888724	0.888898	0.88953	0.889083	0.889662	0.88891	0.889263	0.889096	0.889228	0.889079	0.88884	0.888697	0.888844	0.888777	0.889134	0.889087	0.888806	0.8888	0.889137	0.889053	0.889046	0.889038	0.888869	0.889399	0.889046	0.888996	0.889025	0.889159	0.889528	0.888628	0.888715	0.888456	0.889233	0.88929	0.889214	0.889237	0.890174	0.889281	0.888931	0.888486	0.888915	0.889432	0.88856	0.889019	0.889017	0.888702	0.888723	0.889323
9716_6#58	dhakensis	0.888962	0.88905	0.889538	0.889135	0.889853	0.889411	0.888804	0.889177	0.889575	0.888889	0.888941	0.889312	0.889254	0.889663	0.889246	0.888828	0.8893	0.888932	0.888997	0.888796	0.889114	0.889534	0.889054	0.889228	0.889225	0.889513	0.888828	0.889315	0.890095	0.888646	0.888666	0.888846	0.889578	0.88945	0.88928	0.88915	0.890098	0.889112	0.889141	0.889047	0.889715	0.889886	0.888532	0.889044	0.889468	0.889117	0.888934	0.888942
9716_6#7	dhakensis	0.888282	0.888481	0.889039	0.888095	0.888954	0.888494	0.888115	0.888074	0.888625	0.888078	0.888375	0.8884	0.88816	0.888595	0.888547	0.888547	0.88851	0.888211	0.888781	0.888232	0.888256	0.88821	0.888338	0.88857	0.888749	0.888329	0.888151	0.888654	0.888816	0.8882	0.888237	0.887866	0.888636	0.888967	0.888674	0.888394	0.889289	0.888334	0.888781	0.888234	0.888425	0.888479	0.887929	0.88824	0.888182	0.888324	0.888488	0.88827
9789_1#17	dhakensis	0.889147	0.889309	0.889705	0.889219	0.88995	0.889282	0.889043	0.889215	0.889541	0.888954	0.889236	0.889058	0.889137	0.889698	0.889525	0.889023	0.889306	0.889057	0.889603	0.888854	0.889113	0.889111	0.888961	0.889452	0.889325	0.889603	0.889249	0.889233	0.889911	0.88913	0.888822	0.888868	0.889563	0.889803	0.889532	0.889312	0.890285	0.889206	0.889346	0.888868	0.88906	0.889594	0.888919	0.88917	0.889214	0.889285	0.889227	0.889175
9789_1#2	dhakensis	0.888565	0.888711	0.889318	0.889118	0.889247	0.888786	0.888327	0.889054	0.889006	0.889052	0.888471	0.888658	0.888602	0.889236	0.888806	0.888578	0.888863	0.888307	0.888896	0.888194	0.888576	0.888741	0.888877	0.888852	0.888997	0.888949	0.888656	0.889052	0.889258	0.888633	0.888296	0.888192	0.889004	0.889458	0.888855	0.888839	0.889485	0.888575	0.888744	0.888011	0.889107	0.889072	0.888588	0.888561	0.888777	0.888581	0.888474	0.888085
9789_1#30	dhakensis	0.889121	0.88914	0.889756	0.889447	0.889731	0.889151	0.888779	0.889384	0.889396	0.889318	0.889152	0.889076	0.889071	0.889441	0.889395	0.888856	0.889027	0.888866	0.889311	0.888943	0.889041	0.889221	0.889036	0.889159	0.889363	0.889365	0.888687	0.889548	0.889536	0.889035	0.888671	0.888727	0.889265	0.889548	0.889318	0.889249	0.889906	0.889069	0.889073	0.888607	0.889127	0.889282	0.888777	0.888998	0.889218	0.889131	0.8893	0.888722
9789_1#33	dhakensis	0.888608	0.8886	0.88957	0.888912	0.889557	0.888936	0.888233	0.888894	0.88913	0.888871	0.888636	0.888589	0.888709	0.889148	0.88899	0.888443	0.888738	0.888618	0.889075	0.888106	0.888797	0.888907	0.888861	0.888746	0.889272	0.88902	0.888351	0.889355	0.889192	0.888684	0.888001	0.888708	0.889148	0.889505	0.889243	0.888763	0.889783	0.888764	0.889229	0.888391	0.888803	0.889159	0.888438	0.888673	0.888886	0.888665	0.888729	0.8884
9789_1#36	dhakensis	0.88832	0.8887	0.888721	0.888576	0.888927	0.888421	0.888148	0.888577	0.888666	0.888508	0.88845	0.888357	0.888391	0.889004	0.888838	0.888374	0.888719	0.888381	0.888837	0.887991	0.888916	0.888433	0.888255	0.888528	0.888684	0.88887	0.88853	0.889182	0.889306	0.888349	0.888109	0.88784	0.888699	0.889229	0.888113	0.889074	0.889365	0.888695	0.888635	0.888309	0.888651	0.889075	0.888167	0.888196	0.888235	0.888393	0.888525	0.888446
9789_1#67	dhakensis	0.889078	0.889133	0.889447	0.889018	0.889765	0.889411	0.888903	0.889044	0.889846	0.888917	0.889017	0.889144	0.889182	0.889543	0.889434	0.888745	0.88927	0.889023	0.889274	0.888814	0.889001	0.889521	0.889243	0.889257	0.889531	0.889166	0.889066	0.889327	0.889709	0.888884	0.888864	0.888563	0.889851	0.889733	0.889361	0.889361	0.889964	0.889405	0.889454	0.888899	0.889495	0.889641	0.888811	0.889021	0.889136	0.889049	0.889212	0.889034
Aeromonas_aquariorum_AAK1	dhakensis	0.889183	0.88924	0.889745	0.888812	0.889199	0.889333	0.889049	0.888829	0.888979	0.88897	0.888936	0.888776	0.889076	0.889129	0.8892	0.888989	0.889786	0.889725	0.888923	0.889076	0.889655	0.888749	0.888655	0.889498	0.889495	0.889033	0.888873	0.889077	0.890012	0.888935	0.88894	0.88866	0.888968	0.889707	0.888865	0.889193	0.889793	0.888709	0.88938	0.888966	0.889072	0.889447	0.888274	0.889402	0.888606	0.889467	0.88949	0.888719
Aeromonas_dhakensis_strain_CECT_7289	dhakensis	0.888715	0.888895	0.889513	0.888922	0.889662	0.888991	0.888518	0.888923	0.889321	0.888915	0.888824	0.888657	0.888725	0.889397	0.889054	0.888739	0.889061	0.888733	0.888957	0.888317	0.88878	0.889199	0.889009	0.889177	0.889027	0.889214	0.888771	0.889135	0.889578	0.888689	0.888344	0.888544	0.889303	0.889459	0.889098	0.888961	0.889884	0.889111	0.889079	0.888583	0.889327	0.889399	0.888366	0.888822	0.888808	0.888385	0.888748	0.888634
Aeromonas_dhakensis_strain_CIP_107500	dhakensis	0.888857	0.889073	0.889638	0.889021	0.88961	0.889111	0.888668	0.888975	0.889247	0.88898	0.888659	0.888695	0.889061	0.889589	0.889453	0.88886	0.889028	0.888701	0.889253	0.888434	0.888766	0.889042	0.889036	0.88912	0.889434	0.889158	0.888896	0.889244	0.88953	0.888948	0.888417	0.888813	0.889197	0.889498	0.889317	0.889074	0.889697	0.888941	0.88941	0.888504	0.889198	0.889442	0.888649	0.888819	0.888992	0.889043	0.889038	0.888646
Aeromonas_dhakensis_strain_F2S2-1	dhakensis	0.888967	0.8891	0.889403	0.889063	0.889477	0.889484	0.88879	0.889074	0.889357	0.889034	0.889246	0.888924	0.888868	0.889497	0.889058	0.889141	0.889346	0.889383	0.889248	0.88895	0.889296	0.889445	0.888801	0.889708	0.889336	0.889365	0.88933	0.889457	0.890083	0.889042	0.889159	0.888992	0.889358	0.889708	0.888944	0.889714	0.889878	0.88902	0.889503	0.888891	0.889181	0.889359	0.888883	0.889386	0.888827	0.889009	0.889126	0.88916
Aeromonas_dhakensis_strain_SSU	dhakensis	0.889285	0.88983	0.889723	0.889668	0.889638	0.889	0.88947	0.88959	0.889485	0.889575	0.888965	0.888913	0.889198	0.889704	0.889367	0.890093	0.889621	0.889043	0.88918	0.889429	0.889409	0.889416	0.88931	0.889834	0.889386	0.889522	0.889729	0.889529	0.88989	0.88924	0.889242	0.889165	0.889493	0.889544	0.889429	0.889534	0.890285	0.889912	0.88939	0.889075	0.889333	0.890226	0.889034	0.889268	0.888953	0.888796	0.889444	0.889584
Aeromonas_enteropelogenes_strain_LK14	dhakensis	0.888432	0.888601	0.889136	0.888865	0.889367	0.888845	0.888263	0.888871	0.888888	0.888723	1	0.888503	0.888508	0.889161	0.88873	0.888494	0.889059	0.888482	0.88867	0.888236	0.888401	0.889128	0.888767	0.888902	0.888758	0.888932	0.888806	0.888892	0.88952	0.888512	0.887876	0.888331	0.888885	0.889092	0.888526	0.888754	0.88942	0.888926	0.88885	0.888188	0.888927	0.889089	0.888421	0.889083	0.888806	0.888613	0.888541	0.88868
Aeromonas_hydrophila_113	dhakensis	0.888317	0.888492	0.88899	0.888724	0.888968	0.888709	0.888115	0.888662	0.88863	0.888621	0.888254	0.888384	0.888368	0.888981	0.888654	0.88835	0.888791	0.888235	0.888305	0.887978	0.888286	0.888969	0.88865	0.888778	0.888687	0.888661	0.888513	0.888741	0.889155	0.888385	0.887724	0.888218	0.888597	0.88899	0.888409	0.88863	0.889126	0.888576	0.888775	0.888037	0.888808	0.888998	0.888084	0.888983	0.888586	0.888517	0.888439	0.888317
Aeromonas_hydrophila_14	dhakensis	0.888409	0.888633	0.889126	0.888785	0.889246	0.888841	0.888228	0.888814	0.888849	0.888725	0.888332	0.888598	0.888492	0.889159	0.888818	0.888473	0.889049	0.88837	0.888558	0.888105	0.888416	0.889005	0.888749	0.888947	0.888793	0.888804	0.888761	0.888857	0.88938	0.888463	0.887988	0.888389	0.888848	0.889065	0.888537	0.888727	0.889443	0.888799	0.888832	0.888138	0.888991	0.889207	0.888324	0.889112	0.888731	0.888601	0.888534	0.888531
Aeromonas_hydrophila_145	dhakensis	0.889909	0.889286	0.88922	0.888938	0.889173	0.888793	0.889512	0.889006	0.888776	0.888781	0.890763	0.889377	0.889455	0.889096	0.88848	0.889182	0.890592	0.891475	0.888847	0.889739	0.889833	0.88939	0.888604	0.890106	0.889019	0.889875	0.889586	0.889016	0.891263	0.889662	0.890863	0.888377	0.888725	0.88936	0.888648	0.889888	0.889388	0.890105	0.888535	0.889168	0.888678	0.89015	0.888484	0.888809	0.88875	0.889342	0.890189	0.888912
Aeromonas_hydrophila_173	dhakensis	0.889426	0.88934	0.889434	0.889467	0.889595	0.888751	0.88955	0.889519	0.888768	0.889352	0.88923	0.889204	0.889281	0.889542	0.888876	0.889806	0.890442	0.889746	0.888855	0.890139	0.889956	0.890051	0.888751	0.889818	0.888853	0.889472	0.890177	0.888642	0.890891	0.889605	0.88981	0.889119	0.888772	0.88932	0.888742	0.889828	0.890047	0.890239	0.888773	0.888947	0.888884	0.889806	0.889488	0.889282	0.888965	0.889239	0.889306	0.889865
Aeromonas_hydrophila_187	dhakensis	0.889496	0.889132	0.889427	0.889333	0.889536	0.888992	0.888988	0.889378	0.889401	0.889306	0.889109	0.889157	0.889286	0.889497	0.889202	0.889315	0.889772	0.889405	0.889069	0.889668	0.889697	0.889552	0.888791	0.889487	0.8891	0.889566	0.890077	0.889452	0.890539	0.88911	0.889633	0.888776	0.889383	0.889291	0.888798	0.889583	0.890066	0.889368	0.888964	0.889076	0.889138	0.889811	0.889122	0.88911	0.888619	0.888904	0.889494	0.889213
Aeromonas_hydrophila_259	dhakensis	0.888757	0.888899	0.889745	0.888821	0.889713	0.889117	0.889059	0.888791	0.88938	0.888758	0.88883	0.889016	0.889225	0.889094	0.88921	0.888769	0.889149	0.889159	0.889036	0.888868	0.889124	0.889539	0.889045	0.889187	0.889322	0.889679	0.888995	0.889251	0.889411	0.888912	0.889101	0.888837	0.88929	0.889254	0.889057	0.889068	0.889596	0.888876	0.889017	0.888815	0.889396	0.889171	0.888501	0.888798	0.889003	0.888988	0.889121	0.888894
Aeromonas_hydrophila_277	dhakensis	0.888755	0.888832	0.889095	0.888577	0.889122	0.888849	0.888837	0.888486	0.889092	0.888512	0.888599	0.888757	0.888786	0.889195	0.888997	0.888641	0.888554	0.888156	0.88872	0.888283	0.888636	0.888999	0.888349	0.888733	0.888859	0.888817	0.888813	0.88886	0.88952	0.88865	0.888494	0.888438	0.889047	0.888909	0.88856	0.888896	0.889367	0.888776	0.889126	0.88847	0.888766	0.890085	0.888265	0.888831	0.888615	0.88847	0.888853	0.888613
Aeromonas_hydrophila_L14f	dhakensis	0.889396	0.889023	0.889493	0.888716	0.88959	0.888501	0.889101	0.888741	0.888884	0.888604	0.889099	0.889049	0.889694	0.889221	0.888834	0.888848	0.889519	0.889565	0.888781	0.88922	0.889699	0.889033	0.888687	0.889948	0.888797	0.889187	0.889619	0.88885	0.891006	0.889136	0.88967	0.888303	0.888869	0.889145	0.888886	0.88964	0.889628	0.889913	0.888566	0.888788	0.889023	0.889759	0.888464	0.888575	0.888432	0.888632	0.88962	0.888492
Aeromonas_hydrophila_SSU	dhakensis	0.889407	0.89037	0.890456	0.889434	0.890017	0.889277	0.890241	0.889626	0.889582	0.889445	0.889306	0.888958	0.889395	0.889918	0.889373	0.890917	0.88987	0.889698	0.889279	0.889643	0.889819	0.889793	0.889813	0.890367	0.889964	0.889556	0.889863	0.890164	0.890818	0.889833	0.889459	0.88908	0.889574	0.889952	0.890167	0.889729	0.890894	0.890685	0.889957	0.88926	0.889263	0.890731	0.889295	0.889826	0.888767	0.889302	0.889676	0.889657
Aeromonas_hydrophila_strain_KOR1	dhakensis	0.888826	0.889232	0.889755	0.889546	0.890124	0.889359	0.88873	0.88959	0.889889	0.889296	0.888654	0.889366	0.888962	0.889585	0.889308	0.889069	0.889585	0.888863	0.889656	0.889044	0.888649	0.889393	0.889177	0.88929	0.889529	0.889218	0.889438	0.889474	0.890343	0.889253	0.888953	0.888902	0.889866	0.889465	0.88926	0.888832	0.890267	0.889575	0.889647	0.888493	0.889384	0.889441	0.889084	0.889214	0.889302	0.889343	0.889306	0.888976
Aeromonas_hydrophila_YL17	dhakensis	0.888986	0.889606	0.889998	0.889445	0.89032	0.889177	0.888895	0.889557	0.889494	0.889145	0.889859	0.889285	0.889323	0.8898	0.889459	0.888941	0.890159	0.88988	0.889317	0.889309	0.889224	0.889626	0.888985	0.889906	0.889359	0.889575	0.889332	0.889313	0.890579	0.889267	0.889815	0.888939	0.889516	0.889606	0.889077	0.889121	0.890252	0.889476	0.889264	0.889044	0.88922	0.889996	0.888969	0.889577	0.889465	0.889586	0.889732	0.888977
Aeromonas_jandaei_L14h	dhakensis	0.889653	0.889275	0.889676	0.888814	0.889667	0.888675	0.889272	0.888826	0.888958	0.888808	0.889217	0.889065	0.889753	0.88936	0.888965	0.889148	0.889576	0.889564	0.888845	0.889359	0.889722	0.889046	0.888898	0.890024	0.888857	0.889244	0.889624	0.88907	0.891126	0.889555	0.889902	0.888466	0.888969	0.889308	0.889026	0.889853	0.889675	0.89003	0.888636	0.889136	0.889135	0.889898	0.88842	0.888879	0.888597	0.888909	0.890235	0.888519
Aeromonas_sp_MDS8	dhakensis	0.889782	0.889593	0.889493	0.88897	0.889521	0.88939	0.889172	0.889179	0.889628	0.889192	0.889512	0.889089	0.889643	0.889758	0.889412	0.889343	0.889418	0.88961	0.889645	0.889422	0.88918	0.88926	0.889215	0.889696	0.889586	0.889595	0.889317	0.889877	0.890107	0.8889	0.889157	0.888567	0.889569	0.889799	0.889506	0.889517	0.889992	0.889524	0.889665	0.888993	0.889557	0.889562	0.88868	0.88898	0.888997	0.889268	0.889743	0.889042
21765_7#107	veronii	0.873251	0.873892	0.873826	0.874684	0.873832	0.873286	0.874354	0.874777	0.873532	0.874696	0.873917	0.873695	0.8743	0.873827	0.87335	0.873717	0.873887	0.873519	0.873091	0.873795	0.873262	0.873703	0.873524	0.873514	0.873516	0.874673	0.874482	0.873679	0.874003	0.873199	0.873889	0.874245	0.873573	0.873316	0.873187	0.87352	0.873792	0.873962	0.873151	0.87388	0.873531	0.873385	0.873631	0.874551	0.873666	0.873827	0.87301	0.873605
21765_7#115	veronii	0.872442	0.873111	0.872803	0.872706	0.872961	0.872511	0.87308	0.872795	0.872784	0.872616	0.872777	0.872533	0.873278	0.872428	0.872305	0.872235	0.872991	0.872562	0.87248	0.872566	0.87229	0.872983	0.872589	0.872527	0.873149	0.873486	0.873176	0.872719	0.872222	0.87216	0.872981	0.872443	0.872735	0.873021	0.872534	0.872127	0.87277	0.87292	0.872265	0.872565	0.872782	0.872048	0.872164	0.872901	0.873155	0.872811	0.872672	0.87269
21765_7#12	veronii	0.873758	0.874262	0.87371	0.874157	0.873609	0.873259	0.874111	0.87424	0.873653	0.874173	0.873666	0.873997	0.874465	0.873341	0.873375	0.874444	0.874449	0.873711	0.873393	0.873987	0.873777	0.874413	0.873761	0.873643	0.873957	0.874626	0.87447	0.873909	0.873743	0.873125	0.874382	0.873416	0.87369	0.873452	0.873275	0.873858	0.873106	0.874479	0.873491	0.874013	0.873412	0.873602	0.873214	0.874187	0.874098	0.874003	0.87374	0.873763
21765_7#124	veronii	0.87279	0.873732	0.872799	0.874137	0.873038	0.872795	0.874187	0.874119	0.873241	0.873985	0.873035	0.87323	0.874148	0.872672	0.872721	0.87283	0.873316	0.872741	0.872521	0.873154	0.872831	0.873693	0.873086	0.87261	0.873315	0.873605	0.873189	0.873315	0.872771	0.872704	0.873464	0.873176	0.873289	0.873251	0.872885	0.872855	0.872548	0.87318	0.872482	0.873101	0.872898	0.87267	0.872868	0.873314	0.874123	0.873676	0.872682	0.873357
21765_7#141	veronii	0.873363	0.873818	0.873174	0.87343	0.873317	0.873183	0.873853	0.87353	0.873439	0.873408	0.873125	0.873396	0.873745	0.872815	0.872973	0.873166	0.873498	0.872883	0.873086	0.873382	0.873009	0.873815	0.873029	0.872964	0.873323	0.874232	0.873122	0.873121	0.873108	0.872498	0.87344	0.873219	0.873449	0.873265	0.872932	0.872923	0.87302	0.873283	0.873029	0.873351	0.872926	0.872856	0.872698	0.873651	0.873917	0.874006	0.872874	0.873226
21765_7#146	veronii	0.873747	0.873859	0.873465	0.873527	0.873521	0.873167	0.874135	0.873631	0.873555	0.873544	0.873251	0.873739	0.874038	0.873204	0.873328	0.873062	0.874267	0.873568	0.873251	0.873337	0.87343	0.874404	0.873317	0.873478	0.873726	0.874356	0.873476	0.873811	0.873139	0.873191	0.873769	0.873588	0.873318	0.873557	0.873108	0.873282	0.873004	0.873698	0.873657	0.87379	0.873307	0.873042	0.873135	0.874107	0.874087	0.873721	0.873707	0.87371
21765_7#149	veronii	0.873414	0.874489	0.873778	0.87369	0.873685	0.8737	0.874138	0.873776	0.87359	0.87366	0.873295	0.873741	0.874562	0.873474	0.873408	0.873332	0.873961	0.873639	0.873568	0.87341	0.873511	0.874675	0.87407	0.873795	0.874189	0.874522	0.874122	0.874127	0.873532	0.873151	0.873571	0.873727	0.873486	0.873758	0.873707	0.87326	0.873258	0.873884	0.873366	0.874047	0.873697	0.873444	0.873195	0.874417	0.874297	0.875472	0.873846	0.873776
21765_7#15	veronii	0.872809	0.87387	0.873151	0.873373	0.87328	0.872885	0.873881	0.873361	0.873218	0.873353	0.873053	0.873309	0.873756	0.872894	0.872759	0.87312	0.873748	0.872801	0.872965	0.873071	0.873013	0.873655	0.873253	0.873333	0.873354	0.874244	0.873336	0.873154	0.873049	0.872958	0.873343	0.873056	0.873217	0.873087	0.873071	0.872978	0.873179	0.873208	0.873021	0.873573	0.873118	0.873067	0.87265	0.873665	0.8739	0.873498	0.872571	0.873429
21765_7#150	veronii	0.873132	0.874386	0.873024	0.874098	0.873099	0.872839	0.874606	0.874173	0.872998	0.874104	0.873841	0.87409	0.874119	0.872588	0.872999	0.874312	0.873416	0.873183	0.87258	0.874803	0.873933	0.874017	0.872863	0.873993	0.873279	0.874528	0.873942	0.872964	0.873693	0.873093	0.87478	0.873276	0.873013	0.873199	0.872619	0.87404	0.873057	0.87478	0.872695	0.874191	0.872733	0.87469	0.873176	0.873812	0.873475	0.873406	0.872989	0.875018
21765_7#151	veronii	0.874535	0.874572	0.873948	0.874363	0.87408	0.873605	0.87455	0.874459	0.873876	0.874325	0.873539	0.873705	0.874654	0.873471	0.873276	0.874069	0.874816	0.874033	0.873569	0.874604	0.873989	0.874523	0.873534	0.874214	0.874157	0.874824	0.874196	0.873366	0.874266	0.87431	0.875929	0.873784	0.873889	0.873861	0.873238	0.873789	0.873546	0.874907	0.873619	0.874624	0.873542	0.874549	0.874082	0.874746	0.874208	0.874683	0.874558	0.874595
21765_7#154	veronii	0.875325	0.875508	0.874263	0.874609	0.874299	0.873928	0.875556	0.874702	0.874147	0.874786	0.874158	0.873773	0.875384	0.873177	0.873612	0.87409	0.874726	0.873561	0.873576	0.874759	0.874093	0.874327	0.874031	0.875049	0.874013	0.874908	0.874454	0.873218	0.874476	0.873851	0.875065	0.874455	0.874256	0.874136	0.873721	0.874403	0.872997	0.874984	0.873795	0.875047	0.873635	0.874301	0.873268	0.874495	0.874836	0.874513	0.875078	0.874135
21765_7#156	veronii	0.873521	0.874089	0.873515	0.873615	0.873626	0.873171	0.87408	0.873706	0.87318	0.873667	0.873689	0.873715	0.873878	0.87292	0.873413	0.873407	0.873792	0.873148	0.872853	0.873188	0.873281	0.874098	0.873462	0.873633	0.873464	0.87425	0.872996	0.873442	0.873257	0.872829	0.873514	0.873605	0.873153	0.873551	0.873374	0.873434	0.87299	0.873938	0.873169	0.873705	0.87344	0.873203	0.872619	0.873609	0.875233	0.875268	0.8732	0.873533
21765_7#157	veronii	0.872928	0.873661	0.872884	0.873097	0.873031	0.872555	0.87366	0.873135	0.873115	0.873132	0.872849	0.873216	0.873641	0.872702	0.872724	0.872825	0.873265	0.872579	0.872851	0.873139	0.873145	0.874023	0.872846	0.872672	0.873288	0.873736	0.873071	0.873095	0.872712	0.872371	0.873106	0.872852	0.873156	0.872894	0.872944	0.872813	0.87309	0.873186	0.872813	0.873123	0.872792	0.87299	0.872231	0.873288	0.873431	0.87387	0.872886	0.873054
21765_7#16	veronii	0.872771	0.873818	0.87314	0.873358	0.873159	0.872742	0.873907	0.873374	0.873187	0.873349	0.87305	0.873223	0.87382	0.872932	0.872728	0.873118	0.873681	0.872769	0.872907	0.872985	0.873063	0.873579	0.873192	0.873348	0.873353	0.874356	0.873301	0.873174	0.873071	0.872918	0.873383	0.872977	0.87318	0.873026	0.87309	0.87302	0.873171	0.873199	0.873052	0.873464	0.873004	0.873065	0.872696	0.873548	0.873996	0.873497	0.87256	0.873274
21765_7#162	veronii	0.872899	0.873645	0.8734	0.873088	0.873493	0.873173	0.87395	0.87316	0.873165	0.873174	0.873132	0.87349	0.87391	0.872838	0.87306	0.873098	0.873321	0.873115	0.872799	0.873053	0.873155	0.873439	0.873177	0.872963	0.873369	0.874244	0.87321	0.873487	0.873305	0.872734	0.873482	0.873018	0.873197	0.873011	0.873178	0.873426	0.872842	0.873322	0.872989	0.873451	0.872804	0.873214	0.872822	0.873646	0.873658	0.873554	0.872884	0.873171
21765_7#168	veronii	0.873352	0.873783	0.873044	0.874111	0.873156	0.87296	0.873873	0.874201	0.873535	0.874	0.873563	0.87367	0.874202	0.872726	0.872818	0.873213	0.873669	0.873371	0.872942	0.873343	0.873493	0.874163	0.873336	0.873204	0.873183	0.87411	0.873391	0.873498	0.873372	0.873163	0.873852	0.873125	0.873519	0.873338	0.872893	0.873655	0.872691	0.873981	0.872902	0.873956	0.8734	0.873631	0.873163	0.873763	0.874278	0.87379	0.873276	0.873951
21765_7#17	veronii	0.872792	0.873166	0.872769	0.87297	0.872808	0.872126	0.873606	0.873079	0.873372	0.872968	0.872939	0.873608	0.873499	0.872912	0.872612	0.872494	0.873272	0.872491	0.872856	0.872519	0.873104	0.873433	0.872691	0.872848	0.873181	0.873765	0.873229	0.872992	0.872676	0.87267	0.872991	0.87308	0.873327	0.872779	0.872712	0.872807	0.872362	0.872877	0.872538	0.873121	0.873262	0.872793	0.872728	0.873533	0.873366	0.873584	0.872481	0.872907
21765_7#172	veronii	0.873616	0.874037	0.873619	0.874352	0.87383	0.873079	0.874117	0.874328	0.873618	0.874106	0.873853	0.873581	0.874212	0.873304	0.873027	0.874493	0.874547	0.873717	0.873223	0.873988	0.873582	0.87392	0.873553	0.873832	0.874209	0.874713	0.874164	0.873751	0.874176	0.873198	0.874486	0.873717	0.87363	0.873782	0.873638	0.873843	0.873599	0.874338	0.873691	0.87375	0.873428	0.874616	0.873606	0.873732	0.874593	0.874946	0.873401	0.873845
21765_7#178	veronii	0.873479	0.873697	0.873121	0.873369	0.873258	0.873179	0.873682	0.873426	0.873342	0.873266	0.873329	0.873546	0.873622	0.873089	0.873095	0.873051	0.873638	0.873006	0.873014	0.873225	0.873268	0.873672	0.873076	0.873095	0.873229	0.874145	0.873284	0.87329	0.873214	0.872596	0.873481	0.873064	0.873316	0.873343	0.87302	0.873255	0.873045	0.87338	0.873158	0.873555	0.872921	0.8733	0.872743	0.873708	0.873855	0.874059	0.872936	0.873326
21765_7#180	veronii	0.873331	0.873683	0.873211	0.873638	0.873326	0.873086	0.873774	0.873682	0.873585	0.873625	0.873095	0.873507	0.873777	0.872505	0.872866	0.873445	0.873275	0.873301	0.872671	0.873098	0.873189	0.873682	0.873341	0.87319	0.873371	0.873791	0.873055	0.873489	0.873214	0.872746	0.873353	0.873461	0.873544	0.873039	0.872797	0.873638	0.872625	0.873701	0.873263	0.873436	0.872754	0.873459	0.872776	0.873827	0.874204	0.873502	0.873496	0.873006
21765_7#181	veronii	0.87301	0.873648	0.873226	0.873424	0.873274	0.872753	0.87382	0.873467	0.873398	0.873335	0.873335	0.873316	0.873873	0.873093	0.87267	0.873416	0.873576	0.873186	0.872501	0.872858	0.873183	0.874413	0.873043	0.873317	0.873606	0.874327	0.873204	0.873229	0.873218	0.87306	0.873445	0.872783	0.873365	0.872988	0.873026	0.87355	0.872801	0.873842	0.873463	0.873856	0.872675	0.873587	0.873205	0.873407	0.874008	0.873632	0.873147	0.873659
21765_7#186	veronii	0.873247	0.873338	0.873165	0.873626	0.873182	0.872871	0.873597	0.873665	0.87318	0.873518	0.872992	0.873532	0.87349	0.87271	0.872835	0.87342	0.873569	0.873115	0.872867	0.873377	0.872927	0.873785	0.872842	0.873446	0.873391	0.874265	0.87321	0.873345	0.873084	0.872765	0.873482	0.873276	0.873209	0.873006	0.872833	0.873253	0.87265	0.873322	0.872673	0.873356	0.872908	0.873144	0.872791	0.873477	0.874032	0.873498	0.873048	0.873173
21765_7#191	veronii	0.873107	0.874105	0.873211	0.873795	0.873146	0.872905	0.874109	0.87386	0.872866	0.873796	0.873774	0.873456	0.874075	0.873259	0.872779	0.87347	0.873625	0.873109	0.872956	0.873558	0.874484	0.873864	0.873485	0.87347	0.873488	0.874081	0.873287	0.8734	0.873031	0.872865	0.874102	0.872963	0.87286	0.873435	0.873051	0.873412	0.872965	0.873831	0.872823	0.873961	0.872881	0.873577	0.873295	0.873889	0.873936	0.874026	0.873318	0.873701
21765_7#195	veronii	0.873596	0.873922	0.87304	0.873676	0.873043	0.872692	0.873609	0.873739	0.872776	0.873598	0.87358	0.873436	0.873716	0.872883	0.872803	0.873342	0.873652	0.873387	0.8728	0.873315	0.873263	0.873512	0.873265	0.873256	0.87319	0.87382	0.873267	0.873108	0.873077	0.872878	0.874209	0.872873	0.872747	0.873382	0.87276	0.873338	0.872922	0.874249	0.872742	0.873732	0.872864	0.873711	0.873233	0.873773	0.873735	0.873495	0.873398	0.873673
21765_7#196	veronii	0.87298	0.874342	0.873783	0.874085	0.873976	0.873705	0.87435	0.874164	0.873616	0.873854	0.873654	0.874388	0.874218	0.873417	0.87318	0.873571	0.873562	0.87385	0.87325	0.873764	0.873566	0.87401	0.873654	0.873756	0.873982	0.874802	0.873677	0.873933	0.873417	0.87313	0.873734	0.873662	0.873589	0.873631	0.873494	0.873611	0.87342	0.873991	0.873444	0.874226	0.873576	0.873723	0.873067	0.873855	0.874355	0.87404	0.873	0.874142
21765_7#20	veronii	0.872982	0.873189	0.872785	0.873164	0.872746	0.872455	0.87327	0.873247	0.872586	0.873146	0.872886	0.873104	0.873287	0.872358	0.872373	0.873196	0.87315	0.872706	0.872797	0.872721	0.872873	0.874103	0.872951	0.872792	0.873102	0.873522	0.873324	0.87314	0.872732	0.872528	0.873277	0.87274	0.872567	0.872577	0.872549	0.873	0.87251	0.873303	0.872982	0.873249	0.872564	0.872893	0.872881	0.873143	0.873056	0.873152	0.873088	0.872845
21765_7#204	veronii	0.873452	0.873819	0.873316	0.873983	0.873526	0.873141	0.874234	0.874031	0.873337	0.873977	0.873785	0.873444	0.874249	0.872869	0.872915	0.873732	0.873381	0.873255	0.87302	0.873842	0.87334	0.874139	0.873452	0.873096	0.873643	0.873699	0.87334	0.873357	0.873422	0.872981	0.874069	0.873608	0.873362	0.873521	0.873262	0.873457	0.873005	0.873888	0.873005	0.874158	0.873032	0.873611	0.873305	0.873961	0.874132	0.873931	0.873489	0.873942
21765_7#206	veronii	0.875109	0.876331	0.87418	0.874616	0.874499	0.873997	0.875562	0.874708	0.87389	0.874509	0.874903	0.874403	0.875186	0.873547	0.873584	0.875376	0.874827	0.874969	0.874235	0.876397	0.874151	0.875121	0.873719	0.876069	0.874629	0.875107	0.875813	0.873514	0.87557	0.874503	0.876521	0.875236	0.873898	0.874076	0.873381	0.874753	0.874286	0.875795	0.874578	0.874821	0.873919	0.874817	0.874607	0.874828	0.874369	0.874491	0.874912	0.875504
21765_7#223	veronii	0.873919	0.873372	0.873574	0.874133	0.873506	0.873303	0.873836	0.874231	0.873534	0.87409	0.873483	0.873417	0.873805	0.872609	0.873103	0.87396	0.873254	0.873131	0.873038	0.873864	0.873043	0.874066	0.873287	0.873216	0.873401	0.874381	0.873517	0.873606	0.873473	0.872899	0.873845	0.873511	0.873589	0.873607	0.873497	0.874338	0.873495	0.873924	0.873123	0.87332	0.873519	0.873256	0.873239	0.873669	0.873996	0.874892	0.873266	0.873291
21765_7#232	veronii	0.874237	0.874471	0.873694	0.875261	0.873732	0.873777	0.874277	0.875327	0.873729	0.875238	0.873459	0.873233	0.874357	0.872863	0.873327	0.874159	0.873871	0.873074	0.873489	0.875053	0.87335	0.873563	0.873666	0.873322	0.874011	0.873748	0.874539	0.873061	0.874405	0.873082	0.875181	0.873324	0.873752	0.873611	0.873368	0.874052	0.872716	0.874036	0.873718	0.874225	0.873584	0.873679	0.873095	0.874117	0.874171	0.874484	0.8737	0.873896
21765_7#24	veronii	0.872775	0.873346	0.873672	0.873193	0.873842	0.872356	0.873856	0.873268	0.87321	0.873008	0.87295	0.873931	0.873742	0.872565	0.872742	0.872477	0.873553	0.872572	0.872657	0.873353	0.873038	0.87345	0.872706	0.872853	0.873038	0.873609	0.87334	0.873167	0.872792	0.872541	0.873343	0.873098	0.8732	0.873169	0.87291	0.872575	0.872885	0.873081	0.872647	0.872971	0.872847	0.872899	0.872457	0.873238	0.873681	0.873924	0.872659	0.873567
21765_7#242	veronii	0.873498	0.87382	0.873753	0.873541	0.873902	0.87316	0.874035	0.873606	0.873467	0.873472	0.873713	0.873823	0.874212	0.873252	0.873134	0.873585	0.873927	0.87334	0.87315	0.873469	0.873579	0.873819	0.873446	0.8735	0.873727	0.874662	0.873381	0.873475	0.87318	0.873215	0.874268	0.873355	0.873507	0.873539	0.873655	0.873111	0.873167	0.873913	0.873101	0.873945	0.873394	0.873541	0.873055	0.873617	0.873845	0.874142	0.873571	0.873776
21765_7#248	veronii	0.873493	0.874249	0.873316	0.873997	0.873427	0.873454	0.873929	0.874107	0.873599	0.874014	0.873752	0.873911	0.873808	0.873097	0.873046	0.873544	0.873973	0.873159	0.8728	0.873837	0.874304	0.874354	0.873221	0.874109	0.874035	0.875221	0.874172	0.873506	0.874088	0.872874	0.874341	0.8733	0.873578	0.873359	0.87293	0.873856	0.873757	0.874446	0.873279	0.874147	0.87323	0.873933	0.873035	0.874181	0.873993	0.873728	0.873568	0.873773
21765_7#252	veronii	0.873248	0.873264	0.873136	0.873358	0.873115	0.872525	0.873801	0.873432	0.873213	0.873189	0.873041	0.873191	0.873937	0.872792	0.872645	0.873162	0.873267	0.872914	0.872835	0.872763	0.872908	0.873392	0.872876	0.87275	0.873084	0.874288	0.873365	0.873341	0.873047	0.872752	0.873156	0.872906	0.873219	0.873149	0.872914	0.873102	0.87307	0.873594	0.872584	0.873554	0.872518	0.872822	0.872872	0.873541	0.874073	0.873525	0.873064	0.87341
21765_7#267	veronii	0.872513	0.873266	0.87265	0.873308	0.872716	0.872382	0.873692	0.873407	0.873205	0.873072	0.872918	0.873212	0.873751	0.872223	0.872769	0.872859	0.873309	0.872864	0.872523	0.872953	0.872888	0.87349	0.872669	0.873048	0.87276	0.873937	0.873116	0.872979	0.872723	0.872443	0.873063	0.872858	0.873132	0.872475	0.872522	0.872828	0.872715	0.873058	0.872374	0.873331	0.872674	0.872793	0.872651	0.873453	0.873478	0.873395	0.872725	0.873109
21765_7#272	veronii	0.873357	0.873861	0.87321	0.873528	0.873451	0.873292	0.873973	0.873603	0.873498	0.873422	0.873141	0.873375	0.873803	0.872924	0.873038	0.873211	0.873603	0.873037	0.87313	0.87336	0.873074	0.874073	0.873119	0.873059	0.873461	0.874256	0.873218	0.873139	0.873231	0.872573	0.873496	0.873276	0.873457	0.873338	0.873015	0.872927	0.87312	0.873538	0.873093	0.87338	0.873006	0.873298	0.872757	0.873691	0.874058	0.873995	0.872858	0.873248
21765_7#274	veronii	0.873304	0.873576	0.87307	0.873615	0.873154	0.872827	0.873697	0.873706	0.873326	0.873579	0.873531	0.873775	0.873956	0.872783	0.87271	0.873326	0.873477	0.873126	0.872736	0.873341	0.873384	0.873841	0.873169	0.873282	0.873065	0.873994	0.873146	0.873197	0.873355	0.873017	0.873591	0.87329	0.873276	0.873109	0.872745	0.873299	0.872685	0.873758	0.872805	0.873818	0.873257	0.873715	0.872931	0.873685	0.874008	0.873852	0.873209	0.873892
21765_7#28	veronii	0.876719	0.876704	0.873844	0.874689	0.873697	0.873533	0.877267	0.874721	0.873553	0.874775	0.877561	0.877125	0.877108	0.873807	0.873494	0.875941	0.877397	0.876583	0.873664	0.878804	0.878142	0.87671	0.873509	0.876998	0.87386	0.87793	0.876497	0.873496	0.878343	0.87622	0.879106	0.874791	0.873534	0.873225	0.87288	0.876381	0.873893	0.877412	0.873426	0.877457	0.873345	0.876082	0.873816	0.875228	0.873929	0.875552	0.876417	0.875024
21765_7#281	veronii	0.873015	0.87403	0.873088	0.873873	0.87295	0.872684	0.874154	0.873859	0.873202	0.873865	0.873502	0.873373	0.874286	0.872497	0.872465	0.872731	0.873788	0.872802	0.872963	0.87303	0.873424	0.873834	0.872699	0.87293	0.87301	0.873846	0.873459	0.872738	0.872914	0.872878	0.873872	0.872719	0.873229	0.872929	0.872141	0.8735	0.872338	0.87338	0.872808	0.873764	0.872843	0.873185	0.872875	0.873639	0.873644	0.873554	0.873162	0.87337
21765_7#290	veronii	0.872579	0.873401	0.87303	0.873643	0.873084	0.872608	0.873834	0.873714	0.87325	0.873565	0.873082	0.873403	0.873933	0.872349	0.872555	0.872574	0.873246	0.872812	0.872453	0.87303	0.873001	0.873308	0.872598	0.872433	0.873052	0.873738	0.872991	0.872937	0.872546	0.872609	0.873417	0.872858	0.873297	0.872974	0.872795	0.872904	0.87285	0.873216	0.872475	0.873681	0.872655	0.872443	0.872432	0.873571	0.873695	0.873516	0.872519	0.873723
21765_7#298	veronii	0.87282	0.873474	0.873311	0.873161	0.87331	0.873253	0.874143	0.873273	0.873209	0.873052	0.873461	0.873581	0.87425	0.873261	0.873247	0.873344	0.873524	0.873379	0.87273	0.872969	0.873092	0.873802	0.873227	0.873216	0.87338	0.87401	0.873482	0.873445	0.873087	0.872966	0.873184	0.873313	0.873067	0.873193	0.872909	0.872685	0.873133	0.873592	0.873029	0.873383	0.873215	0.873231	0.872802	0.873867	0.873633	0.873187	0.872927	0.873076
21765_7#306	veronii	0.87276	0.873445	0.87298	0.873761	0.873079	0.87286	0.873569	0.873804	0.873048	0.873728	0.873398	0.873232	0.873616	0.872797	0.872753	0.873184	0.872679	0.872964	0.872548	0.872822	0.872968	0.873614	0.87295	0.873082	0.873279	0.873624	0.873032	0.873281	0.872808	0.87252	0.873289	0.873438	0.873056	0.873596	0.872821	0.873016	0.872858	0.87348	0.873037	0.873864	0.872862	0.872927	0.872913	0.873429	0.873777	0.87398	0.872973	0.873627
21765_7#307	veronii	0.873147	0.874318	0.873367	0.87399	0.87353	0.873371	0.874323	0.87404	0.873775	0.873918	0.873562	0.873748	0.87451	0.873247	0.873289	0.873238	0.874211	0.873359	0.873484	0.873523	0.873372	0.874236	0.873485	0.873427	0.873509	0.874694	0.873818	0.873437	0.873431	0.873143	0.87391	0.873606	0.873774	0.873398	0.873452	0.873828	0.873452	0.873671	0.873113	0.873852	0.873388	0.873814	0.873232	0.873987	0.874154	0.87405	0.87305	0.873818
21765_7#316	veronii	0.873144	0.873225	0.873102	0.873528	0.873006	0.872971	0.873928	0.873622	0.872964	0.873599	0.873019	0.87334	0.873874	0.8729	0.873027	0.873949	0.873584	0.873254	0.872611	0.873805	0.873298	0.873444	0.87322	0.873286	0.873238	0.87373	0.873864	0.873178	0.873692	0.872494	0.87417	0.873203	0.872975	0.87303	0.872748	0.873521	0.873002	0.874028	0.872915	0.873424	0.873231	0.873036	0.872637	0.873893	0.87367	0.873609	0.872951	0.873114
21765_7#319	veronii	0.872675	0.873376	0.872697	0.873325	0.872692	0.872425	0.873296	0.873358	0.872745	0.873325	0.872567	0.873001	0.873391	0.87208	0.87247	0.87233	0.873157	0.87242	0.87225	0.872814	0.872573	0.873096	0.872481	0.87259	0.872741	0.873554	0.872588	0.872827	0.872828	0.87246	0.873002	0.872908	0.872761	0.872843	0.871949	0.873654	0.87225	0.872934	0.872372	0.872825	0.872643	0.873142	0.872505	0.87343	0.873302	0.872809	0.87258	0.872627
21765_7#320	veronii	0.873305	0.873706	0.8733	0.873633	0.873309	0.873075	0.873883	0.873792	0.873528	0.873679	0.873965	0.873977	0.874022	0.872859	0.872805	0.87344	0.873696	0.873003	0.872872	0.873181	0.87352	0.874101	0.873154	0.873232	0.873176	0.874083	0.873124	0.873011	0.873293	0.872996	0.874211	0.873204	0.873482	0.873356	0.872966	0.873597	0.872858	0.87365	0.87297	0.873775	0.872999	0.873551	0.873081	0.873992	0.874283	0.873787	0.873293	0.873957
21765_7#325	veronii	0.873729	0.873975	0.87397	0.874373	0.874133	0.873745	0.874482	0.874423	0.874241	0.874234	0.873523	0.873613	0.874226	0.872938	0.873552	0.873607	0.873282	0.873363	0.873735	0.874206	0.873339	0.873937	0.873895	0.873374	0.874261	0.874267	0.874103	0.873284	0.873498	0.873139	0.874219	0.873942	0.87416	0.873632	0.873485	0.873318	0.873193	0.873562	0.873787	0.874207	0.873905	0.872773	0.872984	0.874235	0.874348	0.874316	0.873715	0.874144
21765_7#37	veronii	0.87318	0.874379	0.872944	0.874047	0.872978	0.87265	0.874503	0.874075	0.872858	0.874038	0.873876	0.873901	0.873918	0.872649	0.872907	0.874258	0.873245	0.873005	0.872435	0.874664	0.873944	0.873817	0.872709	0.873895	0.873229	0.874287	0.873809	0.872905	0.873511	0.873033	0.874612	0.873134	0.872866	0.873066	0.872378	0.874069	0.872874	0.874607	0.872678	0.874134	0.872587	0.874542	0.873002	0.873634	0.873306	0.873447	0.873131	0.8748
21765_7#39	veronii	0.873036	0.873264	0.872874	0.87312	0.872934	0.87256	0.873388	0.873201	0.872646	0.873189	0.872959	0.873157	0.873373	0.872332	0.872526	0.873297	0.873217	0.872773	0.8729	0.872781	0.872887	0.873862	0.873026	0.872897	0.873169	0.873482	0.873356	0.873231	0.872642	0.872582	0.873299	0.872813	0.872621	0.872576	0.872637	0.873049	0.872603	0.873473	0.873096	0.873259	0.87264	0.872908	0.8729	0.873208	0.873215	0.873246	0.873157	0.872924
21765_7#40	veronii	0.872583	0.872936	0.873453	0.873063	0.873514	0.872827	0.873373	0.873144	0.872786	0.873096	0.872612	0.873225	0.873172	0.872581	0.872796	0.872588	0.872896	0.873034	0.872736	0.872553	0.872906	0.87306	0.872981	0.872888	0.873211	0.873928	0.873075	0.87298	0.872283	0.872432	0.872793	0.872943	0.872787	0.87283	0.872739	0.872753	0.872994	0.872657	0.872739	0.872945	0.873106	0.872553	0.872241	0.873058	0.873225	0.873276	0.872507	0.8727
21765_7#42	veronii	0.872957	0.874324	0.873753	0.873815	0.873773	0.873554	0.874205	0.873901	0.873379	0.873765	0.873723	0.87404	0.874073	0.873095	0.873149	0.873413	0.87326	0.873637	0.873106	0.873507	0.873696	0.873891	0.873535	0.873511	0.87399	0.874822	0.873379	0.873988	0.873133	0.872966	0.873847	0.873579	0.873383	0.87339	0.873451	0.873538	0.873227	0.873752	0.873329	0.874291	0.873244	0.873456	0.872784	0.873639	0.874135	0.874222	0.872922	0.873855
21765_7#45	veronii	0.872683	0.873707	0.873122	0.87377	0.873154	0.872777	0.874354	0.873814	0.87307	0.873782	0.873215	0.87371	0.873804	0.872366	0.872736	0.873164	0.873341	0.872297	0.872383	0.873685	0.873079	0.873185	0.872769	0.873186	0.872876	0.873534	0.873461	0.872817	0.872547	0.872851	0.873509	0.872908	0.873096	0.872799	0.872578	0.873246	0.873204	0.873898	0.872614	0.87391	0.872885	0.872831	0.872803	0.873696	0.873847	0.873595	0.872767	0.874237
21765_7#5	veronii	0.873197	0.873672	0.873052	0.873185	0.873257	0.872661	0.874147	0.873294	0.873342	0.87306	0.873183	0.873369	0.874245	0.872808	0.873058	0.873031	0.873108	0.873042	0.872639	0.872985	0.872919	0.873714	0.873184	0.873172	0.87306	0.874078	0.873382	0.8733	0.873148	0.872549	0.873105	0.872898	0.873366	0.873154	0.873043	0.872972	0.872946	0.87359	0.872695	0.873446	0.872828	0.873348	0.872967	0.873683	0.873791	0.873839	0.873118	0.873386
21765_7#51	veronii	0.873104	0.874134	0.873669	0.874078	0.873633	0.873092	0.874077	0.874169	0.873231	0.874067	0.873424	0.873493	0.87402	0.872855	0.873113	0.873389	0.873853	0.873604	0.873199	0.873441	0.873897	0.873853	0.873545	0.873658	0.873631	0.874739	0.873894	0.873425	0.873746	0.873125	0.874064	0.873756	0.873263	0.873063	0.87282	0.87351	0.873103	0.87355	0.873001	0.873923	0.873167	0.873419	0.8736	0.873946	0.874338	0.874052	0.873259	0.873674
21765_7#56	veronii	0.873033	0.873436	0.873177	0.873527	0.873408	0.87264	0.873543	0.87359	0.873224	0.873435	0.873026	0.873096	0.873744	0.872528	0.872916	0.872965	0.873169	0.87264	0.872741	0.873083	0.87317	0.873888	0.872883	0.873105	0.873151	0.873906	0.873404	0.872908	0.873059	0.872761	0.873414	0.872949	0.873231	0.873058	0.872894	0.873098	0.872663	0.873485	0.872791	0.873167	0.872877	0.873319	0.872589	0.873486	0.87365	0.873107	0.872754	0.872976
21765_7#57	veronii	0.873056	0.873554	0.873144	0.873643	0.873383	0.872797	0.87452	0.873723	0.873223	0.873558	0.873039	0.873704	0.873787	0.87262	0.872733	0.874221	0.873615	0.873093	0.872712	0.874216	0.873223	0.873372	0.872982	0.873469	0.873067	0.873771	0.874327	0.873066	0.873155	0.872869	1	0.872991	0.87319	0.873044	0.872588	0.873973	0.873127	0.874477	0.872941	0.873724	0.872788	0.873425	0.873145	0.87374	0.873622	0.873095	0.872939	0.874311
21765_7#9	veronii	0.873403	0.873631	0.87307	0.873336	0.873034	0.872762	0.873327	0.873388	0.87297	0.87324	0.872942	0.873643	0.87376	0.872518	0.87237	0.872501	0.87407	0.873025	0.87255	0.873287	0.873037	0.873159	0.872582	0.873304	0.873176	0.87393	0.873161	0.873091	0.873515	0.872738	0.87398	0.873144	0.872961	0.873009	0.872007	0.873652	0.872947	0.873228	0.872431	0.873242	0.872459	0.873737	0.872981	0.87375	0.873363	0.873148	0.873408	0.873283
9716_6#11	veronii	0.873033	0.873931	0.873242	0.87347	0.873326	0.872872	0.873652	0.87353	0.87325	0.873295	0.873261	0.873702	0.874023	0.872917	0.872902	0.87306	0.873277	0.872942	0.873046	0.873251	0.87317	0.873784	0.873389	0.872933	0.873564	0.874161	0.873566	0.873647	0.873002	0.872484	0.873399	0.873094	0.873279	0.872991	0.87279	0.873166	0.872775	0.873507	0.873085	0.873688	0.873094	0.873067	0.872875	0.87356	0.873941	0.874025	0.872884	0.873517
9716_6#14	veronii	0.874966	0.87541	0.87382	0.875676	0.873982	0.87395	0.875128	0.875719	0.87415	0.875686	0.874267	0.874215	0.875327	0.873531	0.874084	0.874798	0.875313	0.874411	0.874082	0.875752	0.874287	0.874407	0.874018	0.875379	0.874343	0.874467	0.874955	0.873129	0.875683	0.874349	0.875872	0.874873	0.874144	0.874061	0.873557	0.875544	0.873794	0.874967	0.873847	0.875101	0.873915	0.874853	0.873663	0.875063	0.874561	0.874336	0.874815	0.874745
9716_6#23	veronii	0.872259	0.873162	0.873134	0.873261	0.873251	0.872826	0.873416	0.873336	0.873525	0.873107	0.872601	0.873082	0.873293	0.872556	0.872648	0.872075	0.872991	0.873103	0.872902	0.872904	0.87301	0.873165	0.872744	0.872748	0.873189	0.873958	0.873124	0.872897	0.87225	0.872372	0.873372	0.87239	0.873561	0.873039	0.872633	0.872545	0.872705	0.872545	0.872702	0.873385	0.87276	0.872352	0.872333	0.873185	0.873232	0.87355	0.872356	0.873218
9716_6#27	veronii	0.875029	0.875379	0.874044	0.874432	0.874144	0.873395	0.875666	0.874342	0.873703	0.874374	0.876255	0.873956	0.875809	0.873355	0.873301	0.874304	0.876684	0.875545	0.873345	0.874382	0.875208	0.875366	0.873691	0.875853	0.874113	0.876364	0.87525	0.873602	0.874827	0.874365	0.875472	0.874001	0.873557	0.87373	0.873113	0.874491	0.873183	0.875904	0.8733	0.875507	0.873376	0.875261	0.873926	0.873981	0.874301	0.875241	0.875996	0.873648
9716_6#34	veronii	0.873237	0.873458	0.873784	0.873562	0.874059	0.872813	0.873417	0.873598	0.873261	0.873258	0.873077	0.873581	0.873381	0.873048	0.872865	0.87298	0.874061	0.873549	0.873003	0.873172	0.872701	0.873916	0.872662	0.873118	0.873101	0.873861	0.873594	0.872842	0.873189	0.872711	0.873353	0.873142	0.873299	0.873529	0.872703	0.873007	0.872757	0.873496	0.872709	0.873127	0.873734	0.873344	0.872806	0.873598	0.873681	0.873446	0.872893	0.873598
9716_6#39	veronii	0.872588	0.873364	0.87296	0.873737	0.873176	0.872732	0.873726	0.873813	0.873302	0.87373	0.872961	0.873528	0.874034	0.872391	0.872637	0.872495	0.873299	0.872908	0.872495	0.873129	0.872864	0.873293	0.872548	0.872471	0.873009	0.873775	0.873018	0.872867	0.872573	0.872675	0.873419	0.873147	0.873367	0.87293	0.87272	0.872924	0.872965	0.873252	0.87243	0.873843	0.872724	0.872532	0.872502	0.873508	0.873685	0.873431	0.872605	0.87371
9716_6#48	veronii	0.873615	0.873882	0.873324	0.873928	0.873474	0.873441	0.87429	0.873995	0.873883	0.873717	0.873529	0.873623	0.874342	0.873007	0.873097	0.87309	0.873694	0.873448	0.873012	0.873305	0.873211	0.874118	0.873331	0.87359	0.874302	0.874218	0.8737	0.873491	0.873449	0.872994	0.873778	0.873285	0.873891	0.873416	0.873017	0.873326	0.873151	0.874044	0.873588	0.873447	0.873248	0.873395	0.872996	0.874131	0.87407	0.873976	0.873308	0.873488
9716_6#55	veronii	0.873199	0.873941	0.873303	0.873542	0.873386	0.873163	0.873448	0.873598	0.873457	0.873417	0.87322	0.873365	0.873992	0.872972	0.87314	0.873006	0.873619	0.873121	0.873134	0.873238	0.873294	0.873927	0.873428	0.874547	0.873783	0.874142	0.873856	0.873695	0.873923	0.872787	0.873626	0.873464	0.873455	0.873438	0.873223	0.87333	0.872966	0.873877	0.873305	0.873571	0.873234	0.873256	0.873148	0.873846	0.874008	0.873575	0.873235	0.873401
9716_6#56	veronii	0.87264	0.873176	0.872488	0.872966	0.872665	0.87202	0.873549	0.873027	0.872881	0.872814	0.873253	0.873124	0.873482	0.872618	0.872328	0.873224	0.873151	0.872822	0.872127	0.872793	0.873558	0.873521	0.872497	0.872912	0.872717	0.874176	0.872763	0.87249	0.873715	0.872573	0.873223	0.872546	0.87289	0.872496	0.872471	0.872761	0.872947	0.873351	0.872803	0.873208	0.872432	0.872907	0.872522	0.873191	0.873309	0.874368	0.872713	0.87311
9716_6#57	veronii	0.873043	0.873366	0.873192	0.873418	0.873302	0.872721	0.873635	0.873424	0.873291	0.873261	0.873038	0.873459	0.873754	0.872923	0.872876	0.873189	0.873146	0.872518	0.872816	0.872801	0.873363	0.873713	0.872923	0.87332	0.873371	0.873599	0.872824	0.873236	0.872879	0.872458	0.872999	0.873103	0.873278	0.873317	0.872929	0.873327	0.872932	0.873521	0.872961	0.873684	0.873126	0.87317	0.872678	0.874007	0.874025	0.873729	0.872974	0.87329
9716_6#63	veronii	0.872973	0.873182	0.873227	0.874063	0.873217	0.873224	0.873617	0.873998	0.873456	0.873869	0.873414	0.873355	0.87357	0.873117	0.873223	0.872926	0.873413	0.873432	0.873267	0.873199	0.873267	0.873912	0.873488	0.873604	0.873561	0.874328	0.873969	0.873462	0.872893	0.8728	1	0.872998	0.873459	0.873103	0.873155	0.872669	0.873138	0.872876	0.873293	0.873225	0.873229	0.872699	0.872828	0.873543	0.873844	0.874234	0.872709	0.873159
9716_6#67	veronii	0.872565	0.873381	0.873254	0.873367	0.873301	0.872923	0.873464	0.873368	0.873042	0.873252	0.873024	0.873395	0.873286	0.872845	0.872923	0.873188	0.872788	0.873032	0.872953	0.873085	0.873048	0.873403	0.872969	0.872839	0.873519	0.874094	0.873031	0.873213	0.872573	0.872262	0.873463	0.873198	0.873055	0.873206	0.872748	0.872627	0.87284	0.873402	0.872822	0.873656	0.872864	0.87239	0.872236	0.873522	0.873461	0.873403	0.872551	0.873247
9716_6#72	veronii	0.873714	0.8735	0.87327	0.874519	0.873292	0.873039	0.874071	0.874564	0.873418	0.874449	0.873114	0.873291	0.874138	0.872743	0.872843	0.874274	0.873925	0.873186	0.873011	0.873954	0.873185	0.873728	0.873246	0.873248	0.873517	0.873556	0.873843	0.873239	0.873493	0.87298	0.87452	0.873392	0.873397	0.873394	0.872838	0.873365	0.872873	0.874137	0.872825	0.873401	0.873121	0.873174	0.872972	0.873883	0.874111	0.873808	0.873539	0.873347
9789_1#14	veronii	0.873361	0.873908	0.873071	0.874111	0.873105	0.872703	0.873682	0.873914	0.87292	0.873835	0.873494	0.873544	0.873889	0.872697	0.872515	0.873336	0.873656	0.87293	0.872621	0.873131	0.873358	0.873748	0.872586	0.872909	0.872959	0.873865	0.873796	0.872923	0.873045	0.873025	0.87394	0.873427	0.872891	0.87288	0.872668	0.873916	0.872779	0.873401	0.872506	0.873551	0.872674	0.873326	0.873502	0.87363	0.873699	0.873578	0.873161	0.87312
9789_1#18	veronii	0.872844	0.872992	0.872888	0.873292	0.873074	0.872291	0.873207	0.873333	0.872951	0.873185	0.87311	0.873289	0.873411	0.872369	0.872671	0.873145	0.873393	0.872874	0.872496	0.872606	0.872868	0.873016	0.872745	0.873078	0.872888	0.873799	0.87326	0.872817	0.872944	0.872648	0.873033	0.872729	0.872963	0.872797	0.872084	0.872718	0.872998	0.873139	0.872371	0.873388	0.872594	0.872664	0.872784	0.872916	0.873303	0.873318	0.872659	0.873324
9789_1#22	veronii	0.872862	0.873207	0.872996	0.873278	0.873043	0.873022	0.873729	0.873358	0.873016	0.873247	0.873245	0.8735	0.873851	0.872595	0.872576	0.873166	0.873222	0.872709	0.872563	0.873102	0.873316	0.873482	0.872579	0.873316	0.872826	0.873621	0.873216	0.873496	0.873058	0.87261	0.873378	0.873465	0.873064	0.872872	0.872864	0.872891	0.87293	0.87364	0.872579	0.873673	0.872738	0.873334	0.87259	0.873815	0.873388	0.874008	0.87294	0.873545
9789_1#31	veronii	0.872757	0.873542	0.873011	0.873459	0.873227	0.872935	0.873615	0.873477	0.872844	0.873337	0.873136	0.873409	0.87372	0.872673	0.872768	0.872924	0.873344	0.872924	0.872714	0.872718	0.872906	0.873616	0.872961	0.872855	0.872936	0.873962	0.873457	0.873371	0.873021	0.872711	0.873191	0.873042	0.872854	0.873133	0.872717	0.873212	0.872857	0.873361	0.87283	0.873211	0.872917	0.873243	0.872963	0.873586	0.873579	0.873528	0.872647	0.873256
9789_1#35	veronii	0.873821	0.87328	0.873499	0.874128	0.873501	0.873265	0.873652	0.874209	0.873674	0.874029	0.873326	0.873382	0.873668	0.87252	0.873005	0.873833	0.87328	0.873088	0.872899	0.873831	0.872898	0.873989	0.873167	0.873038	0.873339	0.874131	0.873577	0.8735	0.873253	0.872777	0.873771	0.873396	0.873732	0.873482	0.873341	0.874268	0.873431	0.873793	0.872992	0.873254	0.87338	0.873138	0.873278	0.873494	0.874056	0.874814	0.873181	0.873376
9789_1#38	veronii	0.87281	0.87274	0.872619	0.873029	0.872829	0.872276	0.87315	0.873042	0.872726	0.872927	0.872747	0.873052	0.873051	0.871944	0.872132	0.872665	0.872682	0.872901	0.872311	0.872627	0.872396	0.873348	0.872477	0.872697	0.872731	0.873078	0.872872	0.872588	0.872501	0.872217	0.872763	0.872658	0.872727	0.872622	0.872272	0.872468	0.872072	0.872963	0.872196	0.872966	0.872373	0.872492	0.872732	0.873233	0.873418	0.872837	0.872633	0.873
9789_1#46	veronii	0.873015	0.873413	0.872829	0.873783	0.872841	0.873112	0.87369	0.873628	0.872969	0.873615	0.873268	0.873361	0.873873	0.872912	0.872523	0.872856	0.87347	0.873147	0.872719	0.873714	0.873478	0.873697	0.872849	0.872942	0.873481	0.8742	0.873904	0.873118	0.872966	0.87269	0.873672	0.872702	0.872946	0.873181	0.872921	0.873005	0.872819	0.873091	0.872734	0.87328	0.873016	0.873063	0.873206	0.873317	0.873272	0.873176	0.873527	0.873442
9789_1#50	veronii	0.87663	0.876769	0.873933	0.874567	0.873913	0.87385	0.877758	0.87477	0.873755	0.874571	0.877978	0.87731	0.877914	0.873645	0.87343	0.875512	0.878558	0.877196	0.873998	0.879293	0.877531	0.877067	0.873868	0.876631	0.873972	0.878154	0.876682	0.873506	0.877951	0.876273	0.879503	0.874629	0.873805	0.873377	0.873209	0.876748	0.873773	0.877771	0.873614	0.877329	0.873521	0.876718	0.873963	0.875313	0.874177	0.876548	0.877224	0.874721
9789_1#52	veronii	0.873287	0.873756	0.873055	0.873546	0.873287	0.873167	0.873796	0.873562	0.873535	0.873356	0.873029	0.873344	0.873679	0.872873	0.872852	0.873084	0.873336	0.872809	0.873243	0.873173	0.872895	0.874003	0.872925	0.872836	0.873346	0.874039	0.873224	0.873003	0.873229	0.872406	0.873347	0.873141	0.873572	0.873069	0.872704	0.872843	0.87311	0.873484	0.872856	0.873249	0.872864	0.872813	0.872778	0.87357	0.874064	0.873942	0.872836	0.873313
9789_1#53	veronii	0.872237	0.872931	0.872545	0.872571	0.872733	0.872218	0.872705	0.872591	0.872578	0.872385	0.872533	0.872688	0.873002	0.872234	0.872063	0.872006	0.872632	0.872427	0.872324	0.872671	0.87208	0.872779	0.872326	0.872464	0.872921	0.873321	0.873036	0.872498	0.87207	0.872008	0.873087	0.872193	0.872601	0.872882	0.872215	0.871982	0.872569	0.87264	0.872089	0.872407	0.872549	0.872047	0.871914	0.872763	0.873093	0.872588	0.872448	0.872485
9789_1#54	veronii	0.873005	0.873594	0.873258	0.873378	0.87358	0.872874	0.873203	0.873381	0.873062	0.873189	0.872929	0.873451	0.873508	0.872657	0.873035	0.872933	0.873761	0.873173	0.873034	0.872949	0.873134	0.874138	0.873085	0.873203	0.873377	0.874161	0.873414	0.873227	0.873206	0.872619	0.873434	0.873266	0.873061	0.873068	0.872726	0.873091	0.872906	0.873512	0.872978	0.873269	0.873026	0.873346	0.872625	0.873431	0.873993	0.874461	0.872552	0.87302
9789_1#56	veronii	0.872506	0.873506	0.872919	0.873393	0.873034	0.872485	0.873502	0.873434	0.873233	0.873155	0.87294	0.873367	0.873819	0.87202	0.872501	0.872509	0.873205	0.872971	0.872477	0.872966	0.872967	0.873138	0.872546	0.872469	0.872954	0.873766	0.873339	0.872762	0.872678	0.872671	0.873221	0.872575	0.873262	0.872634	0.872371	0.873043	0.872686	0.873223	0.872552	0.873621	0.872849	0.872684	0.872522	0.873171	0.873632	0.873402	0.872603	0.873666
9789_1#58	veronii	0.875477	0.875512	0.874504	0.875393	0.874459	0.874003	0.875551	0.875436	0.874015	0.875404	0.875109	0.875263	0.875935	0.873993	0.873746	0.876534	0.876095	0.875922	0.874146	0.876442	0.875273	0.875726	0.874139	0.876323	0.874476	0.876229	0.87529	0.874414	0.876259	0.875126	0.877133	0.874856	0.874004	0.874155	0.873909	0.875376	0.874607	0.876794	0.873898	0.876248	0.87414	0.87541	0.874032	0.874779	0.874833	0.875149	0.875644	0.875555
9789_1#64	veronii	0.873022	0.87359	0.872829	0.87331	0.872889	0.872872	0.873535	0.87337	0.87299	0.873299	0.872966	0.873228	0.873531	0.872476	0.872842	0.872673	0.873481	0.873013	0.872669	0.872993	0.872789	0.873539	0.872832	0.872888	0.873166	0.874244	0.873222	0.872976	0.872999	0.872542	0.873113	0.87299	0.872972	0.873014	0.872745	0.873322	0.872877	0.872979	0.87296	0.873223	0.872625	0.873118	0.872829	0.873313	0.873489	0.873333	0.873037	0.873003
9789_1#66	veronii	0.873079	0.873779	0.873355	0.873224	0.873558	0.872449	0.874233	0.873266	0.873143	0.873009	0.873506	0.874073	0.874037	0.873017	0.872678	0.873495	0.873985	0.873305	0.872813	0.87438	0.87323	0.873591	0.87281	0.873636	0.87285	0.873791	0.873894	0.872902	0.8736	0.872717	0.873939	0.872602	0.873143	0.873179	0.872972	0.873612	0.87359	0.874261	0.872619	0.873726	0.872964	0.873963	0.873487	0.873874	0.87364	0.873704	0.873173	0.874613
9789_1#68	veronii	0.875639	0.87516	0.873426	0.875244	0.873686	0.873869	0.875434	0.875354	0.87406	0.875043	0.874129	0.874098	0.875628	0.873527	0.873836	0.874647	0.875173	0.873855	0.874229	0.875917	0.874041	0.87484	0.874214	0.87488	0.87394	0.874749	0.875007	0.873116	0.874894	0.87378	0.875462	0.874276	0.874055	0.87407	0.873611	0.874581	0.873421	0.875392	0.874023	0.875292	0.873871	0.874511	0.873314	0.874836	0.874573	0.874508	0.874981	0.874555
Aeromonas_sp_159	veronii	0.874197	0.874466	0.874136	0.874978	0.874145	0.874225	0.874797	0.874737	0.874386	0.874761	0.874056	0.874158	0.874887	0.874112	0.874047	0.874614	0.874349	0.874268	0.873833	0.873854	0.874036	0.875116	0.874388	0.874638	0.87435	0.87496	0.874555	0.874521	0.874286	0.874112	0.874185	0.874377	0.874308	0.873856	0.873653	0.874244	0.874056	0.87452	0.87408	0.874832	0.874098	0.874472	0.874333	0.875133	0.874808	0.87479	0.874219	0.874993
Aeromonas_sp_ANNP30	veronii	0.8736	0.873966	0.873552	0.873787	0.873743	0.873252	0.873606	0.873848	0.873877	0.873543	0.873499	0.874332	0.873739	0.872738	0.873121	0.873436	0.874134	0.87383	0.872921	0.874265	0.873237	0.873828	0.872839	0.87365	0.873555	0.874625	0.874026	0.873466	0.873985	0.873596	0.874219	0.873577	0.87391	0.873514	0.873069	0.873439	0.873008	0.873766	0.873095	0.873676	0.873202	0.874064	0.873137	0.874153	0.874059	0.8745	0.873777	0.873905
Aeromonas_sp_ANP5	veronii	0.873192	0.873814	0.873315	0.873489	0.873435	0.872809	0.873358	0.87357	0.873574	0.873272	0.87331	0.873904	0.87337	0.872455	0.872874	0.873255	0.873728	0.873525	0.8726	0.873969	0.873029	0.873456	0.872629	0.873162	0.873307	0.874243	0.873752	0.87329	0.873636	0.873224	0.873823	0.873415	0.873611	0.873264	0.872815	0.873091	0.872698	0.873291	0.872935	0.873328	0.873029	0.873482	0.872821	0.873688	0.873627	0.87438	0.873583	0.873669
Aeromonas_sp_DNP9	veronii	0.872948	0.873532	0.872957	0.873269	0.873282	0.872829	0.873671	0.873317	0.873336	0.872896	0.873277	0.873814	0.874196	0.872145	0.872419	0.873307	0.873799	0.873361	0.872674	0.874105	0.873011	0.873034	0.872573	0.873674	0.872819	0.87457	0.873662	0.872992	0.873855	0.872681	0.874139	0.872624	0.873358	0.873193	0.872698	0.87327	0.872663	0.87398	0.872673	0.873144	0.872405	0.873991	0.872888	0.873282	0.873551	0.873781	0.873134	0.873443
Aeromonas_sp_ZOR0001	veronii	0.874292	0.875393	0.874003	0.874413	0.874031	0.873226	0.874774	0.874433	0.87344	0.874401	0.874242	0.873997	0.874896	0.87363	0.872971	0.874163	0.874937	0.87408	0.873476	0.874215	0.873803	0.874605	0.873026	0.874741	0.873446	0.874804	0.874547	0.873007	0.874531	0.874192	0.875338	0.874256	0.873444	0.873503	0.87314	0.874183	0.873854	0.875133	0.873169	0.874218	0.87301	0.874245	0.873815	0.874554	0.873857	0.874369	0.873775	0.873764
Aeromonas_veronii_AER39	veronii	0.874902	0.875034	0.874978	0.873285	0.873552	0.874811	0.875817	0.873291	0.873465	0.874909	0.874535	0.875482	0.875849	0.872832	0.875063	0.874414	0.875481	0.874763	0.874648	0.874209	0.874294	0.873136	0.874632	0.875315	0.87488	0.8741	0.874401	0.875087	0.87344	0.875093	0.875134	0.874316	0.873369	0.874805	0.874618	0.875034	0.874907	0.873455	0.874642	0.875159	0.874703	0.874798	0.872676	0.875373	0.873662	0.87486	0.874575	0.873235
Aeromonas_veronii_AER397	veronii	0.872248	0.872841	0.872854	0.872816	0.872863	0.871802	0.873067	0.872879	0.872557	0.872849	0.8726	0.872825	0.873367	0.872351	0.872376	0.872218	0.872624	0.872268	0.872312	0.87241	0.872664	0.873123	0.872639	0.872428	0.873683	0.873363	0.872328	0.872682	0.872325	0.871977	0.87291	0.872847	0.87254	0.872329	0.872655	0.872278	0.872023	0.872799	0.872833	0.873008	0.872711	0.872491	0.871965	0.872536	0.873307	0.873498	0.872449	0.87263
Aeromonas_veronii_AMC35	veronii	0.872395	0.874879	0.874835	0.873005	0.873246	0.874166	0.874798	0.873061	0.873401	0.874531	0.873956	0.8731	0.87296	0.872554	0.873238	0.873991	0.873244	0.872928	0.872501	0.87272	0.874102	0.873473	0.874321	0.872999	0.875477	0.873588	0.872515	0.874345	0.872744	0.872699	0.873156	0.874111	0.873195	0.87461	0.874601	0.872665	0.87263	0.872996	0.87488	0.872952	0.872666	0.872839	0.872397	0.873087	0.873414	0.874222	0.874316	0.872863
Aeromonas_veronii_B565	veronii	0.872378	0.873485	0.873452	0.873335	0.873749	0.872587	0.873543	0.873452	0.873178	0.87307	0.873007	0.873472	0.873665	0.873499	0.872978	0.87243	0.873866	0.873384	0.872839	0.872895	0.872706	0.873891	0.873178	0.873769	0.873483	0.87418	0.873015	0.872957	0.873694	0.873287	0.873607	0.872868	0.873017	0.873325	0.873389	0.872661	0.873084	0.873568	0.873231	0.873186	0.873201	0.873253	0.872725	0.87309	0.873887	0.874787	0.872749	0.872954
Aeromonas_veronii_bv_sobria_LMG_13067	veronii	0.874397	0.874846	0.874419	0.875236	0.874412	0.873796	0.87507	0.875281	0.874381	0.875253	0.873825	0.874042	0.874896	0.873631	0.873832	0.87385	0.874861	0.873955	0.873966	0.87483	0.873505	0.874626	0.874057	0.873911	0.874279	0.874923	0.874972	0.873552	0.873661	0.874287	0.875826	0.874827	0.874364	0.873914	0.873649	0.873466	0.873878	0.874926	0.873458	0.874867	0.874237	0.87356	0.873991	0.874884	0.874571	0.875797	0.874311	0.874474
Aeromonas_veronii_bv_veronii_CECT_4257	veronii	0.872599	0.872911	0.872731	0.872747	0.872927	0.871797	0.872791	0.872812	0.872508	0.872747	0.872729	0.873283	0.873174	0.87224	0.872463	0.871988	0.872945	0.872493	0.872355	0.872696	0.872293	0.873278	0.872355	0.872601	0.873034	0.873522	0.872433	0.87255	0.872728	0.872269	0.873298	0.872676	0.872538	0.872346	0.872449	0.872473	0.871957	0.873069	0.872133	0.872958	0.87271	0.873136	0.872069	0.872574	0.873385	0.873311	0.872593	0.87288
Aeromonas_veronii_bv_veronii_strain_CCM_4359	veronii	0.872782	0.873188	0.873107	0.872911	0.872986	0.872101	0.873291	0.872942	0.872657	0.873014	0.872761	0.873409	0.873291	0.872314	0.872772	0.872261	0.873129	0.872562	0.872419	0.872741	0.872671	0.873437	0.872869	0.872761	0.873421	0.873497	0.87239	0.872954	0.872842	0.872507	0.873366	0.872846	0.872677	0.872651	0.873005	0.87247	0.871998	0.873213	0.872575	0.873072	0.873178	0.873208	0.872059	0.872667	0.873519	0.873612	0.872664	0.873052
Aeromonas_veronii_Hm21	veronii	0.873139	0.87352	0.873163	0.873185	0.873068	0.872692	0.873935	0.87322	0.873126	0.873286	0.873261	0.873686	0.873981	0.872587	0.872929	0.872975	0.87339	0.872965	0.872697	0.87308	0.873413	0.873571	0.873104	0.874073	0.873303	0.87484	0.873302	0.873225	0.873324	0.873019	0.873433	0.873241	0.873118	0.87317	0.872951	0.873168	0.872833	0.873609	0.872983	0.873841	0.872854	0.872907	0.872525	0.873735	0.873711	0.873777	0.873141	0.873032
Aeromonas_veronii_PhIn2	veronii	0.876895	0.877389	0.876666	0.876773	0.876844	0.87652	0.877223	0.876769	0.877398	0.876554	0.876743	0.877213	0.877128	0.876781	0.876844	0.877044	0.877107	0.876946	0.876716	0.877147	0.877014	0.877196	0.876538	0.877014	0.876782	0.877928	0.877128	0.877054	0.877117	0.876574	0.876899	0.87667	0.877413	0.87707	0.876751	0.876703	0.876993	0.877191	0.876644	0.87722	0.876779	0.876885	0.87684	0.87741	0.878451	0.877297	0.876836	0.877201
Aeromonas_veronii_strain_Ae52	veronii	0.874086	0.873676	0.873282	0.874998	0.87321	0.872953	0.873981	0.874866	0.873235	0.874833	0.87412	0.874482	0.873998	0.87378	0.872822	0.873852	0.874484	0.873833	0.873612	0.874585	0.874321	0.874159	0.8729	0.87372	0.873672	0.874754	0.875481	0.873174	0.874054	0.873197	0.874498	0.873807	0.873114	0.873383	0.873199	0.87365	0.873481	0.874449	0.872728	0.874889	0.872884	0.873845	1	0.874321	0.873759	0.874045	0.873546	0.874118
Aeromonas_veronii_strain_ARB3	veronii	0.873157	0.87354	0.872993	0.873797	0.873131	0.872989	0.873632	0.873827	0.873489	0.873516	0.873174	0.873733	0.873899	0.872854	0.872709	0.873202	0.873547	0.87353	0.872886	0.87329	0.873009	0.874143	0.87286	0.873481	0.873658	0.874211	0.873305	0.87308	0.873154	0.872863	0.873984	0.873269	0.87349	0.872941	0.872686	0.873163	0.872888	0.87365	0.873623	0.873776	0.872899	0.873278	0.873086	0.873483	0.873959	0.87365	0.873194	0.873821
Aeromonas_veronii_strain_AVNIH1	veronii	0.877713	0.876884	0.874612	0.875684	0.874894	0.873455	0.876959	0.875818	0.874512	0.87535	0.878035	0.876158	0.877128	0.873951	0.873888	0.877116	0.877746	0.877778	0.874433	0.877314	0.878219	0.878473	0.873682	0.87914	0.874254	0.878974	0.876268	0.87422	0.880279	0.876133	0.878765	0.874886	0.874434	0.874809	0.873127	0.876118	0.874413	0.878699	0.87414	0.879184	0.873758	0.876522	0.874443	0.87504	0.874494	0.874526	0.877226	0.87695
Aeromonas_veronii_strain_AVNIH2	veronii	0.875715	0.875367	0.874739	0.87497	0.874849	0.873783	0.876467	0.875064	0.874367	0.874877	0.875748	0.875719	0.876421	0.873915	0.873878	0.874346	0.875697	0.875298	0.873846	0.876092	0.875203	0.875738	0.873913	0.875551	0.874384	0.876092	0.875548	0.873595	0.876102	0.875383	0.876134	0.874537	0.87439	0.874252	0.873897	0.874945	0.873936	0.876096	0.87395	0.876152	0.874141	0.875086	0.874002	0.874878	0.874968	0.874547	0.875501	0.875304
Aeromonas_veronii_strain_CB51	veronii	0.872966	0.874116	0.872653	0.873357	0.873043	0.872454	0.873447	0.873468	0.873143	0.873164	0.873553	0.873199	0.873544	0.872625	0.872585	0.87307	0.873318	0.872809	0.872728	0.872805	0.872422	0.873447	0.872579	0.87362	0.872803	0.873932	0.872897	0.872278	0.874222	0.872729	0.872739	0.872624	0.872966	0.873392	0.872411	0.872442	0.872699	0.873584	0.872866	0.872749	0.872592	0.87244	0.8726	0.873386	0.873297	0.873337	0.872635	0.872703
Aeromonas_veronii_strain_CCM_7244	veronii	0.872858	0.873098	0.872704	0.873277	0.87282	0.872907	0.873313	0.873324	0.872909	0.873312	0.872824	0.872906	0.873274	0.872513	0.872996	0.872795	0.873238	0.872667	0.872832	0.872591	0.873528	0.873591	0.872785	0.87279	0.873099	0.873717	0.87271	0.872739	0.87278	0.872649	0.872898	0.87305	0.872921	0.872775	0.872728	0.872918	0.872383	0.873203	0.87265	0.873043	0.872638	0.872904	0.872512	0.873495	0.874671	0.87336	0.87283	0.873005
Aeromonas_veronii_strain_CECT_4486	veronii	0.872659	0.872959	0.872633	0.873193	0.872624	0.872711	0.873129	0.873056	0.87262	0.87304	0.87268	0.872804	0.87309	0.872385	0.872795	0.872623	0.872912	0.872458	0.872708	0.872177	0.873378	0.873312	0.872601	0.8726	0.872915	0.873485	0.872584	0.872627	0.872456	0.872393	0.872748	0.872872	0.872615	0.872562	0.872544	0.872755	0.872143	0.872901	0.872506	0.872964	0.872435	0.872458	0.872304	0.873337	0.87446	0.873256	0.872657	0.872834
Aeromonas_veronii_strain_CIP_107763	veronii	0.873045	0.873265	0.873331	0.873513	0.873528	0.872797	0.873304	0.873541	0.873091	0.873565	0.872847	0.873537	0.873486	0.873081	0.872623	0.873074	0.873188	0.872566	0.872724	0.87249	0.87279	0.873591	0.873402	0.872902	0.873377	0.873943	0.873364	0.873129	0.872686	0.87309	0.872975	0.873121	0.873111	0.873105	0.87308	0.872641	0.872929	0.87325	0.872654	0.873422	0.87286	0.872608	0.872497	0.873568	0.873866	0.874311	0.872741	0.873349
Aeromonas_veronii_strain_pamvotica	veronii	0.873272	0.874412	0.873654	0.873604	0.873359	0.872968	0.874738	0.873659	0.873513	0.873589	0.87416	0.873917	0.874295	0.872193	0.872897	0.873921	0.874291	0.873225	0.872702	0.873713	0.874501	0.874142	0.87316	0.87378	0.873232	0.874186	0.874101	0.873527	0.873489	0.872999	0.873777	0.872994	0.873506	0.873476	0.87282	0.87303	0.872858	0.874015	0.873348	0.874118	0.872981	0.873777	0.873408	0.874264	0.873834	0.87448	0.873809	0.873952
Aeromonas_veronii_strain_TH0426	veronii	0.872215	0.872568	0.872591	0.872883	0.873016	0.87196	0.872783	0.873109	0.87324	0.872664	0.873004	0.87281	0.872617	0.872128	0.871782	0.871936	0.872856	0.872647	0.872062	0.872593	0.873023	0.872859	0.8725	0.872947	0.872698	0.873675	0.872063	0.872548	0.87309	0.872198	0.873682	0.871909	0.873244	0.87232	0.871783	0.872424	0.87198	0.872742	0.871882	0.87278	0.872144	0.872587	0.872002	0.873512	0.872767	0.873127	0.872359	0.873202
Aeromonas_veronii_strain_TTU2014-108AME	veronii	0.873408	0.874384	0.873078	0.873682	0.873122	0.872848	0.874107	0.873762	0.873394	0.873712	0.873315	0.873869	0.874248	0.872565	0.872963	0.873351	0.873996	0.873073	0.872958	0.873487	0.87356	0.873661	0.872905	0.873137	0.873118	0.874024	0.873498	0.873087	0.873161	0.87305	0.873804	0.873116	0.873342	0.873051	0.872879	0.873689	0.872911	0.873682	0.873007	0.874098	0.872713	0.873226	0.873251	0.873807	0.873583	0.873578	0.873472	0.873877
Aeromonas_veronii_strain_TTU2014-108ASC	veronii	0.87339	0.87442	0.873216	0.873694	0.873152	0.872824	0.874294	0.873766	0.87335	0.873847	0.873262	0.873872	0.874229	0.872577	0.87297	0.873363	0.874008	0.87304	0.872989	0.87353	0.873631	0.873686	0.873114	0.873158	0.873174	0.874095	0.873399	0.873212	0.87319	0.873102	0.873803	0.873117	0.873355	0.873077	0.872944	0.873697	0.87288	0.873695	0.873032	0.874131	0.872734	0.87328	0.873235	0.873773	0.873644	0.873624	0.873482	0.873849
Aeromonas_veronii_strain_TTU2014-113AME	veronii	0.873884	0.874892	0.874683	0.874182	0.874434	0.873347	0.874568	0.874254	0.873587	0.874457	0.874338	0.874601	0.874312	0.873093	0.872952	0.874298	0.874451	0.873474	0.873048	0.875041	0.874249	0.874374	0.8737	0.874183	0.873718	0.874266	0.874373	0.873857	0.874047	0.87385	0.875173	0.873468	0.87357	0.873796	0.873348	0.874871	0.873763	0.874952	0.873244	0.874547	0.873454	0.874287	0.873804	0.874661	0.87425	0.874136	0.873762	0.875218
Aeromonas_veronii_strain_TTU2014-115AME	veronii	0.873448	0.874366	0.873101	0.873598	0.873073	0.872553	0.874175	0.873667	0.873237	0.873701	0.873161	0.873817	0.874186	0.872433	0.872922	0.873254	0.874019	0.87296	0.872885	0.873455	0.873524	0.873516	0.872957	0.873158	0.87301	0.873982	0.873445	0.873086	0.873123	0.873052	0.873609	0.872968	0.873212	0.872948	0.872752	0.873662	0.872801	0.873634	0.872932	0.873968	0.872778	0.873004	0.873181	0.873766	0.873458	0.873532	0.873427	0.873785
Aeromonas_veronii_strain_TTU2014-115ASC	veronii	0.873351	0.87445	0.873209	0.873644	0.873114	0.872696	0.874324	0.87372	0.873289	0.873811	0.873264	0.873774	0.874136	0.872471	0.872904	0.873356	0.874047	0.872983	0.872938	0.873511	0.873626	0.873611	0.873085	0.873075	0.873096	0.874007	0.873429	0.873206	0.873206	0.87303	0.873791	0.873077	0.873259	0.872981	0.872911	0.873653	0.872842	0.873619	0.873026	0.874072	0.872731	0.873236	0.873245	0.873794	0.873519	0.873624	0.873512	0.873823
Aeromonas_veronii_strain_TTU2014-125ASC	veronii	0.873822	0.87493	0.874652	0.87414	0.874475	0.87323	0.874611	0.87422	0.873507	0.874286	0.874251	0.874546	0.874339	0.873	0.872923	0.874311	0.874375	0.873282	0.872956	0.874991	0.874236	0.874296	0.873688	0.874132	0.873593	0.874265	0.874294	0.87382	0.873985	0.873819	0.875122	0.873417	0.87351	0.873635	0.873279	0.874781	0.873852	0.875006	0.873207	0.874591	0.873468	0.874262	0.873714	0.874438	0.874197	0.874095	0.873749	0.87513
Aeromonas_veronii_strain_TTU2014-130AME	veronii	0.873821	0.874921	0.874587	0.874024	0.874302	0.873257	0.874539	0.874092	0.873391	0.874286	0.87426	0.874432	0.874427	0.872849	0.873088	0.874259	0.874254	0.873239	0.872854	0.874927	0.874219	0.874091	0.873693	0.874073	0.873565	0.874158	0.874254	0.873808	0.873945	0.873752	0.875222	0.873419	0.873406	0.873773	0.873275	0.874869	0.873692	0.874853	0.87319	0.874515	0.873676	0.874198	0.87367	0.87459	0.874	0.874079	0.873739	0.875063
Aeromonas_veronii_strain_TTU2014-130ASC	veronii	0.873798	0.874904	0.874609	0.874084	0.874416	0.873188	0.87452	0.874163	0.873454	0.874301	0.874249	0.874509	0.874257	0.872929	0.872923	0.874273	0.874325	0.873275	0.872891	0.87494	0.874217	0.874215	0.873691	0.874093	0.873564	0.874163	0.874262	0.873834	0.873938	0.873773	0.875059	0.873442	0.873452	0.873584	0.873266	0.874778	0.873742	0.874906	0.873177	0.874532	0.873395	0.874209	0.873655	0.874366	0.874086	0.874089	0.873716	0.875141
Aeromonas_veronii_strain_TTU2014-131ASC	veronii	0.873766	0.874905	0.874616	0.874102	0.874416	0.873162	0.874593	0.874175	0.873448	0.874282	0.874283	0.87455	0.874267	0.87297	0.872927	0.874296	0.874356	0.873303	0.872914	0.874957	0.874221	0.874224	0.873723	0.874091	0.873553	0.8742	0.874323	0.873829	0.873963	0.873693	0.875081	0.873368	0.873448	0.873634	0.873299	0.874819	0.873771	0.874905	0.873205	0.874546	0.873399	0.874244	0.873682	0.874326	0.874072	0.874065	0.873735	0.875168
Aeromonas_veronii_strain_TTU2014-134AME	veronii	0.873759	0.874882	0.874601	0.874093	0.874421	0.873188	0.874549	0.874153	0.873441	0.874104	0.87415	0.874541	0.874266	0.87292	0.872855	0.874264	0.874326	0.873293	0.872913	0.87496	0.874205	0.874181	0.873401	0.87412	0.873579	0.874232	0.874301	0.8736	0.873929	0.873713	0.875077	0.873275	0.873436	0.873662	0.873285	0.874785	0.873769	0.874849	0.873194	0.874482	0.873412	0.874189	0.873708	0.874371	0.8741	0.87406	0.873696	0.875111
Aeromonas_veronii_strain_TTU2014-134ASC	veronii	0.873753	0.874859	0.874594	0.874178	0.874464	0.873184	0.874516	0.874268	0.873733	0.87424	0.874216	0.874602	0.874395	0.873234	0.873047	0.874228	0.874439	0.873373	0.873126	0.874938	0.874173	0.874574	0.873641	0.874006	0.873538	0.874408	0.874223	0.87377	0.873888	0.873684	0.875137	0.873379	0.873651	0.873704	0.873258	0.874864	0.873847	0.874875	0.873133	0.874461	0.873635	0.87398	0.873858	0.874543	0.874168	0.874054	0.873696	0.875259
Aeromonas_veronii_strain_TTU2014-140ASC	veronii	0.873787	0.874888	0.874601	0.874046	0.874507	0.873259	0.874496	0.874317	0.873689	0.874271	0.874251	0.874634	0.874421	0.873209	0.873091	0.874237	0.874401	0.873378	0.873114	0.874941	0.874174	0.874548	0.87368	0.874002	0.873567	0.874351	0.874223	0.87381	0.873867	0.873685	0.875145	0.873402	0.873624	0.873777	0.873234	0.874866	0.873846	0.874873	0.873172	0.87442	0.873653	0.874037	0.873885	0.874564	0.874224	0.874082	0.873674	0.875163
Aeromonas_veronii_strain_TTU2014-141AME	veronii	0.873843	0.874921	0.874641	0.874089	0.874423	0.873309	0.874576	0.874165	0.873449	0.874317	0.874261	0.874676	0.874485	0.872934	0.873083	0.874312	0.874327	0.87332	0.872904	0.874968	0.874238	0.874198	0.873728	0.874075	0.873594	0.874219	0.874347	0.873829	0.873985	0.873804	0.875228	0.873431	0.873452	0.873812	0.873311	0.874887	0.873691	0.874911	0.873194	0.874563	0.873672	0.874083	0.873722	0.874617	0.874086	0.874071	0.873758	0.875132
Aeromonas_veronii_strain_TTU2014-141ASC	veronii	0.873769	0.874875	0.874597	0.874072	0.874408	0.873284	0.874507	0.874145	0.873476	0.874296	0.874241	0.874494	0.874213	0.872936	0.872908	0.874286	0.874313	0.873254	0.872906	0.874911	0.874203	0.874208	0.873678	0.873979	0.873579	0.874164	0.874237	0.873793	0.873942	0.873753	0.87503	0.873399	0.873476	0.87379	0.873273	0.874795	0.87377	0.874883	0.873172	0.874516	0.873399	0.874193	0.873633	0.874326	0.874082	0.874071	0.873706	0.875124
Aeromonas_veronii_strain_TTU2014-142ASC	veronii	0.873792	0.874865	0.874582	0.874119	0.874415	0.873267	0.874587	0.874183	0.873495	0.874265	0.874214	0.874537	0.874455	0.872943	0.873034	0.874272	0.874322	0.873336	0.872882	0.874963	0.874179	0.874203	0.873653	0.87402	0.873557	0.874175	0.874253	0.873759	0.873996	0.873709	0.875159	0.873408	0.873501	0.873777	0.873194	0.874854	0.873786	0.874968	0.873172	0.874488	0.87365	0.87422	0.873684	0.874562	0.874084	0.874027	0.873702	0.875164
Aeromonas_veronii_strain_TTU2014-143AME	veronii	0.873827	0.87495	0.874656	0.874077	0.874398	0.873268	0.874644	0.874152	0.87346	0.874332	0.874285	0.874676	0.874507	0.872931	0.873139	0.874319	0.874557	0.873437	0.872876	0.875033	0.874257	0.874225	0.873732	0.874103	0.873623	0.874184	0.874334	0.873844	0.874037	0.873819	0.875273	0.873403	0.873458	0.873806	0.873329	0.874929	0.873904	0.8749	0.873226	0.874544	0.873735	0.874076	0.87375	0.874646	0.874091	0.874122	0.873748	0.875171
Aeromonas_veronii_strain_TTU2014-143ASC	veronii	0.873734	0.87487	0.874595	0.874065	0.874349	0.873214	0.874496	0.874143	0.873405	0.874257	0.87422	0.874604	0.874369	0.8729	0.873041	0.874217	0.87443	0.873357	0.872837	0.874939	0.874169	0.874102	0.87366	0.874009	0.873562	0.874164	0.874237	0.873768	0.873899	0.87372	0.875118	0.873373	0.873419	0.873734	0.873283	0.874771	0.873819	0.874876	0.873121	0.874443	0.873607	0.873996	0.873681	0.874564	0.873982	0.874017	0.873677	0.875042
Aeromonas_veronii_strain_VBF557	veronii	0.8734	0.873954	0.873525	0.873806	0.873509	0.872892	0.873822	0.873889	0.87338	0.873798	0.87312	0.873363	0.873879	0.872631	0.872772	0.872871	0.874377	0.873474	0.872934	0.873296	0.872958	0.873492	0.873046	0.872947	0.873689	0.874451	0.873388	0.873388	0.873701	0.873306	0.873562	0.873448	0.873397	0.873334	0.872457	0.873707	0.873077	0.873524	0.872921	0.873152	0.873059	0.873897	0.873285	0.873939	0.873729	0.873611	0.873538	0.873326
21765_7#11	taiwanesis	0.902629	0.901775	0.902161	0.90174	0.902161	0.902185	0.901654	0.901806	0.901982	0.901773	0.902549	0.902164	0.901793	0.902968	0.901818	0.903194	0.903247	0.902917	0.902491	0.902502	0.902521	0.902617	0.901676	0.903762	0.902572	0.902474	0.902473	0.902177	0.902779	0.902639	0.902312	0.901876	0.902007	0.902212	0.902138	0.902932	0.90295	0.902748	0.902411	0.90274	0.901779	0.902997	0.902314	0.901978	0.90241	0.90178	0.903139	0.902666
Aeromonas_taiwanensis_strain_LMG_24683	taiwanesis	0.902416	0.901751	0.901635	0.901804	0.90181	0.901687	0.901438	0.901839	0.901692	0.901715	0.902309	0.901922	0.901704	0.902256	0.901743	0.903092	0.903301	0.902644	0.902197	0.901977	0.902466	0.902568	0.901476	0.903777	0.902017	0.902379	0.902262	0.901726	0.902908	0.902333	0.902072	0.901727	0.901684	0.90181	0.90165	0.902669	0.902753	0.903014	0.90197	0.902575	0.901688	0.903083	0.902328	0.902278	0.902244	0.901604	0.903175	0.902834
Aeromonas_taiwanensis_strain_LMG_24683B	taiwanesis	0.90264	0.901917	0.901939	0.901788	0.901913	0.901851	0.901659	0.90182	0.901841	0.901781	0.902462	0.902056	0.902015	0.902411	0.901875	0.903347	0.903413	0.902786	0.902284	0.902139	0.902552	0.902701	0.901642	0.90396	0.902146	0.902445	0.902381	0.902034	0.903002	0.902508	0.902347	0.901946	0.901852	0.902091	0.901849	0.902957	0.90291	0.903301	0.901971	0.902809	0.901813	0.903406	0.902534	0.902308	0.902346	0.901794	0.903454	0.902878
21765_7#116	enteropelogenes	0.875055	0.875213	0.874449	0.874373	0.87436	0.874252	0.874456	0.87436	0.874666	0.874422	0.874928	0.874304	0.874588	0.874232	0.874504	0.874797	0.874814	0.874005	0.873939	0.874811	0.874429	0.875153	0.874569	0.875417	0.874303	0.87505	0.874764	0.874685	0.874731	0.875032	0.875298	0.8746	0.874665	0.874643	0.874326	0.874802	0.874108	0.875119	0.87468	0.875067	0.874498	0.874897	0.875041	0.874955	0.874643	0.874656	0.874879	0.874607
21765_7#161	enteropelogenes	0.87685	0.876735	0.875616	0.876145	0.875354	0.875629	0.877098	0.876199	0.875736	0.876378	0.878916	0.876284	0.87822	0.875497	0.875002	0.877361	0.878368	0.877514	0.875839	0.877576	0.877727	0.877651	0.875357	0.878726	0.875402	0.877913	0.876657	0.875625	0.877027	0.877026	0.879994	0.876625	0.875747	0.875552	0.875413	0.876868	0.875764	0.877364	0.875275	0.877945	0.875399	0.877655	0.87682	0.876715	0.876065	0.877441	0.877873	0.87623
21765_7#163	enteropelogenes	0.875529	0.875627	0.87529	0.875371	0.875182	0.874814	0.874986	0.87539	0.875315	0.87532	0.875313	0.875122	0.875297	0.875025	0.874769	0.875866	0.875759	0.875094	0.875089	0.875418	0.875685	0.875828	0.874768	0.875872	0.875328	0.875588	0.875065	0.875193	0.875592	0.875635	0.875904	0.875122	0.875328	0.875396	0.875082	0.875634	0.875198	0.87557	0.875251	0.875894	0.874839	0.876011	0.875667	0.87566	0.875612	0.875678	0.875506	0.87556
21765_7#175	enteropelogenes	0.87735	0.877004	0.876	0.876285	0.875921	0.875968	0.87728	0.876346	0.876452	0.876435	0.877617	0.876094	0.87715	0.875928	0.875707	0.877532	0.877712	0.87648	0.875742	0.876909	0.876738	0.878475	0.876085	0.878375	0.876473	0.877199	0.876171	0.876054	0.878197	0.876937	0.877499	0.876635	0.876435	0.876838	0.87599	0.877103	0.875977	0.878145	0.877088	0.877599	0.876362	0.878262	0.876453	0.876949	0.876293	0.876567	0.877033	0.876679
21765_7#176	enteropelogenes	0.876709	0.876557	0.87541	0.876523	0.875266	0.875515	0.875951	0.876608	0.87583	0.876558	0.876384	0.87609	0.876398	0.875819	0.875275	0.877524	0.877513	0.875899	0.875173	0.877112	0.876004	0.87634	0.875201	0.877316	0.875319	0.876284	0.877088	0.875325	0.877388	0.876935	0.877766	0.875796	0.875827	0.87571	0.875217	0.877278	0.875764	0.876762	0.875593	0.876687	0.875252	0.876802	0.876897	0.876386	0.875932	0.875636	0.876538	0.876493
21765_7#177	enteropelogenes	0.87848	0.877735	0.875889	0.877734	0.875731	0.876325	0.878285	0.877853	0.876049	0.877874	0.879873	0.877505	0.878661	0.876156	0.875311	0.881528	0.881346	0.879955	0.87592	0.880508	0.878478	0.878145	0.875462	0.88062	0.875795	0.878353	0.878805	0.875625	0.880549	0.878807	0.880379	0.877154	0.876031	0.875848	0.875417	0.878675	0.876156	0.879951	0.87607	0.878486	0.875311	0.878984	0.877431	0.877583	0.875955	0.878014	0.879138	0.877295
21765_7#198	enteropelogenes	0.876599	0.876265	0.875235	0.876152	0.874991	0.875185	0.876828	0.876188	0.875647	0.87675	0.877332	0.876059	0.876323	0.875162	0.874712	0.877568	0.876948	0.876567	0.875341	0.877226	0.878394	0.877964	0.87522	0.878197	0.875365	0.877845	0.876052	0.875265	0.877582	0.8765	0.877549	0.87612	0.875647	0.875671	0.875367	0.876258	0.875378	0.878083	0.875253	0.877422	0.875128	0.877429	0.876516	0.876722	0.875631	0.876943	0.876824	0.876607
21765_7#240	enteropelogenes	0.877733	0.87693	0.875104	0.876857	0.875165	0.875067	0.877551	0.877291	0.876006	0.877276	0.878277	0.876963	0.877715	0.875556	0.875116	0.879149	0.87868	0.878041	0.876654	0.879393	0.879467	0.878213	0.8751	0.879688	0.875427	0.878041	0.877449	0.875234	0.877785	0.877252	0.879493	0.876608	0.875875	0.875264	0.875277	0.877249	0.875859	0.879086	0.874962	0.878722	0.875502	0.878113	0.876833	0.876716	0.876058	0.876958	0.878785	0.876975
21765_7#246	enteropelogenes	0.875904	0.875304	0.874893	0.874755	0.874843	0.874498	0.875153	0.874815	0.874704	0.874926	0.875627	0.87531	0.875444	0.874988	0.874422	0.87561	0.875567	0.875046	0.874952	0.875492	0.87488	0.875657	0.874621	0.875901	0.875154	0.875351	0.875025	0.874549	0.875384	0.87555	0.876058	0.874996	0.874726	0.874762	0.874609	0.8756	0.874758	0.87559	0.875245	0.875641	0.874958	0.875814	0.875638	0.875536	0.875271	0.87534	0.875854	0.875295
21765_7#250	enteropelogenes	0.877792	0.878057	0.875706	0.876474	0.875563	0.875405	0.876792	0.876534	0.875382	0.877188	0.87812	0.875996	0.876745	0.875686	0.874964	0.878561	0.878022	0.877165	0.875341	0.878652	0.877782	0.877085	0.875476	0.878256	0.875386	0.87731	0.876554	0.87562	0.878248	0.877539	0.878957	0.876774	0.875412	0.87564	0.875212	0.877236	0.875428	0.878148	0.875631	0.878112	0.875309	0.877677	0.876564	0.876527	0.875658	0.877057	0.877749	0.876717
21765_7#251	enteropelogenes	0.875638	0.875383	0.874347	0.874576	0.874073	0.874231	0.875032	0.874577	0.874652	0.875028	0.875493	0.874839	0.875193	0.874411	0.874649	0.875868	0.875722	0.874909	0.874225	0.875275	0.874982	0.874686	0.874609	0.875986	0.87473	0.874821	0.874309	0.874815	0.875101	0.875628	0.876049	0.874694	0.874664	0.875116	0.874266	0.875385	0.874256	0.875337	0.87476	0.875523	0.874696	0.875735	0.875302	0.875316	0.874749	0.87547	0.875652	0.874611
21765_7#315	enteropelogenes	0.877946	0.87712	0.875353	0.877478	0.875331	0.875686	0.878435	0.87752	0.875557	0.877454	0.879011	0.876698	0.877831	0.875853	0.874879	0.881019	0.879367	0.878373	0.87502	0.880547	0.878199	0.878305	0.875107	0.880751	0.875042	0.878589	0.877828	0.875223	0.879553	0.877561	0.88029	0.876787	0.875371	0.875191	0.875013	0.87867	0.876315	0.880122	0.875753	0.878265	0.875164	0.879034	0.876313	0.877416	0.87545	0.876623	0.87866	0.877873
21765_7#41	enteropelogenes	0.877132	0.87722	0.875295	0.87645	0.874954	0.874872	0.87811	0.876505	0.875621	0.877176	0.878362	0.876367	0.877032	0.875158	0.874759	0.879205	0.87826	0.877604	0.875644	0.878275	0.878544	0.8776	0.8753	0.878657	0.875594	0.87758	0.876452	0.875349	0.878669	0.877761	0.878604	0.877126	0.875632	0.875486	0.875383	0.877087	0.875514	0.879048	0.875057	0.878047	0.87509	0.878193	0.876469	0.876579	0.87593	0.877305	0.878467	0.877138
21765_7#55	enteropelogenes	0.878449	0.87832	0.875848	0.87762	0.875925	0.876077	0.878185	0.877711	0.87584	0.877748	0.880486	0.877306	0.878644	0.875878	0.874953	0.880795	0.880424	0.880527	0.876086	0.880703	0.880112	0.878536	0.875223	0.88158	0.875676	0.878736	0.878306	0.875496	0.88005	0.877509	0.881305	0.877057	0.875828	0.875813	0.875258	0.878345	0.876007	0.880014	0.875657	0.878964	0.875248	0.879531	0.877021	0.877321	0.876038	0.878055	0.879264	0.877425
21765_7#65	enteropelogenes	0.875635	0.875678	0.875385	0.875382	0.875388	0.874966	0.875341	0.875601	0.875584	0.875582	0.875906	0.875309	0.875444	0.875238	0.875023	0.875946	0.875887	0.875409	0.875543	0.875592	0.875625	0.876074	0.875051	0.876029	0.875305	0.876017	0.875106	0.875339	0.875819	0.87593	0.876243	0.875244	0.875451	0.875561	0.875063	0.875997	0.875485	0.875905	0.875331	0.876167	0.875275	0.876151	0.875945	0.876023	0.875532	0.875945	0.875697	0.875598
21765_7#74	enteropelogenes	0.876509	0.87668	0.874711	0.875713	0.874724	0.87456	0.876331	0.875759	0.874864	0.87564	0.875962	0.875262	0.875695	0.874908	0.87471	0.878058	0.87651	0.875461	0.874892	0.87742	0.875858	0.875612	0.87465	0.877211	0.874554	0.875805	0.876253	0.874628	0.876718	0.876105	0.877758	0.875145	0.874883	0.874649	0.873974	0.876914	0.875337	0.877579	0.874621	0.876142	0.874609	0.877037	0.876414	0.876303	0.875182	0.875402	0.87638	0.875913
9716_6#51	enteropelogenes	0.877306	0.876827	0.875464	0.877109	0.875433	0.875893	0.87715	0.877139	0.87565	0.877191	0.878758	0.876496	0.877643	0.875657	0.874972	0.880178	0.879971	0.878695	0.875529	0.878935	0.877287	0.877569	0.875085	0.879323	0.875376	0.877579	0.877687	0.875194	0.878512	0.877716	0.879042	0.876331	0.875547	0.875406	0.874924	0.877458	0.875595	0.878545	0.875615	0.877535	0.875098	0.877782	0.876866	0.876639	0.875536	0.877401	0.878278	0.876526
9789_1#15	enteropelogenes	0.875901	0.876058	0.874245	0.875439	0.874316	0.874035	0.875839	0.875517	0.874512	0.875346	0.875701	0.874982	0.875256	0.874727	0.874458	0.877587	0.876094	0.874748	0.874564	0.876716	0.875434	0.875283	0.874355	0.876334	0.874216	0.875495	0.876047	0.874214	0.876321	0.875405	0.877129	0.874768	0.874554	0.874273	0.873969	0.876459	0.875054	0.877152	0.874436	0.875479	0.874262	0.876012	0.876174	0.875826	0.87477	0.875099	0.875878	0.875678
9789_1#32	enteropelogenes	0.877012	0.876432	0.874694	0.876087	0.874738	0.874504	0.87689	0.876436	0.875688	0.876496	0.877368	0.876169	0.876783	0.875091	0.874841	0.878029	0.877037	0.876902	0.8753	0.877797	0.878036	0.876989	0.874516	0.878187	0.874957	0.877351	0.876084	0.874846	0.876972	0.876487	0.878045	0.876028	0.875595	0.875036	0.874661	0.876777	0.875428	0.877937	0.874782	0.877954	0.874913	0.877242	0.875973	0.876287	0.875401	0.87675	0.877522	0.876666
9789_1#42	enteropelogenes	0.876288	0.875675	0.874907	0.876006	0.875018	0.875406	0.875759	0.876047	0.875304	0.876303	0.876848	0.875975	0.876426	0.875062	0.87488	0.876412	0.876979	0.875887	0.874728	0.877001	0.876526	0.87662	0.874931	0.877741	0.874827	0.876355	0.875777	0.875185	0.877087	0.875919	0.876936	0.875605	0.875305	0.875385	0.874905	0.876216	0.875073	0.8769	0.875308	0.876612	0.874926	0.877177	0.876221	0.876257	0.875639	0.875943	0.87632	0.875911
9789_1#48	enteropelogenes	0.876086	0.875162	0.874891	0.875864	0.874824	0.874568	0.874867	0.875882	0.875228	0.87577	0.87531	0.874992	0.875058	0.875087	0.874496	0.876389	0.875771	0.875163	0.875274	0.876369	0.875284	0.875135	0.874661	0.87595	0.875001	0.875266	0.875627	0.87461	0.875721	0.875666	0.876106	0.87522	0.875245	0.875118	0.874474	0.875681	0.874828	0.875765	0.874701	0.875929	0.874761	0.875767	0.875494	0.875559	0.87522	0.874994	0.87588	0.875139
9789_1#62	enteropelogenes	0.875454	0.875109	0.874682	0.875408	0.874657	0.874657	0.874529	0.875438	0.875356	0.875365	0.875782	0.875235	0.874844	0.874606	0.874174	0.875615	0.87581	0.875149	0.874882	0.875454	0.875157	0.875733	0.874447	0.875672	0.874674	0.875784	0.875069	0.874882	0.875839	0.875483	0.876363	0.875045	0.875356	0.875193	0.874566	0.875355	0.874979	0.875958	0.875003	0.875702	0.874542	0.876002	0.87542	0.875901	0.87522	0.875894	0.875555	0.875591
Aeromonas_enteropelogenes_strain_1999lcr	enteropelogenes	0.877078	0.876955	0.876672	0.876799	0.876677	0.876552	0.876884	0.876846	0.877014	0.876833	0.877138	0.876784	0.876929	0.876968	0.876788	0.877116	0.877336	0.876887	0.876773	0.876718	0.876938	0.877392	0.87681	0.877267	0.876595	0.877569	0.876891	0.876905	0.877113	0.877492	0.877032	0.876775	0.877031	0.876933	0.876863	0.877358	0.876736	0.877109	0.876807	0.877355	0.876751	0.877315	0.877345	0.87745	0.876847	0.877124	0.877175	0.876903
Aeromonas_enteropelogenes_strain_CECT_4255T	enteropelogenes	0.87534	0.874478	0.874178	0.873905	0.87414	0.873654	0.87416	0.873957	0.874458	0.873944	0.874519	0.87425	0.874355	0.875036	0.87393	0.874972	0.8755	0.873879	0.874245	0.874477	0.8742	0.874532	0.873935	0.874962	0.874119	0.874916	0.874961	0.874458	0.874291	0.875537	0.874854	0.874334	0.87443	0.874968	0.874165	0.87451	0.874806	0.874612	0.874498	0.875093	0.873973	0.87471	0.87576	0.874797	0.874261	0.874758	0.875411	0.874549
Aeromonas_enteropelogenes_strain_CECT_4487	enteropelogenes	0.874903	0.874885	0.874006	0.874091	0.874002	0.87393	0.874323	0.874103	0.874413	0.873976	0.87495	0.874448	0.874461	0.874361	0.874143	0.875036	0.874976	0.874101	0.874467	0.874762	0.874459	0.874628	0.874082	0.875223	0.873978	0.875086	0.874773	0.87427	0.874884	0.875251	0.875272	0.874111	0.874432	0.874179	0.873703	0.874673	0.87421	0.875284	0.874293	0.874981	0.874061	0.874902	0.875557	0.874912	0.874488	0.874791	0.875327	0.874739
21765_7#133	jandaei	0.873279	0.873121	0.872846	0.873412	0.87278	0.873181	0.874147	0.873394	0.87273	0.873397	0.872785	0.873079	0.873732	0.873055	0.872965	0.873835	0.873363	0.872704	0.872847	0.873795	0.872725	0.873722	0.872985	0.873725	0.873082	0.873721	0.873483	0.873324	0.873344	0.873235	0.873612	0.87288	0.872696	0.873585	0.87266	0.873719	0.873299	0.874114	0.872889	0.872849	0.873169	0.873736	0.873002	0.873592	0.874015	0.87338	0.872997	0.873154
21765_7#305	jandaei	0.872749	0.873119	0.872876	0.873367	0.872853	0.872602	0.873815	0.873302	0.872633	0.873317	0.87268	0.872899	0.873429	0.872566	0.872716	0.873472	0.872912	0.872551	0.872666	0.873494	0.873119	0.873381	0.872583	0.873443	0.872716	0.87318	0.873086	0.872878	0.873129	0.873126	0.873153	0.872452	0.872645	0.872858	0.872207	0.873597	0.872735	0.873784	0.872766	0.872769	0.872868	0.873543	0.87278	0.873775	0.873322	0.873059	0.872604	0.873112
Aeromonas_jandaei_CECT_4228	jandaei	0.872899	0.87306	0.872974	0.873662	0.873082	0.872794	0.87301	0.873718	0.872982	0.873422	0.872895	0.873438	0.873244	0.872624	0.872589	0.872331	0.873135	0.872439	0.872173	0.872694	0.87292	0.873423	0.873059	0.872617	0.872799	0.873879	0.873432	0.873002	0.872821	0.872807	0.872976	0.872985	0.872985	0.872715	0.872608	0.872853	0.872204	0.873176	0.872512	0.873033	0.873095	0.872957	0.872853	0.873431	0.873884	0.873076	0.873063	0.873229
Aeromonas_jandaei_Riv2	jandaei	0.87262	0.872929	0.872588	0.873327	0.872604	0.872335	0.872897	0.873268	0.87228	0.873252	0.872946	0.872971	0.873162	0.872565	0.872146	0.872387	0.873098	0.872415	0.872413	0.872912	0.872518	0.873594	0.872661	0.872645	0.87297	0.873148	0.873068	0.872503	0.872527	0.873022	0.873337	0.872543	0.872328	0.872785	0.872146	0.872514	0.872458	0.872559	0.872575	0.872656	0.872691	0.872616	0.872652	0.872874	0.8738	0.873028	0.872818	0.872694
Aeromonas_sp_L_1B5_3	jandaei	0.874344	0.874556	0.872725	0.873788	0.872771	0.873159	0.874504	0.873466	0.872573	0.873479	0.874392	0.873464	0.874912	0.873023	0.872677	0.874515	0.875987	0.875394	0.873147	0.874675	0.875048	0.874563	0.872956	0.87565	0.873057	0.87496	0.873536	0.872533	0.873874	0.873635	0.876069	0.873535	0.87258	0.872777	0.872231	0.873693	0.872975	0.874734	0.872377	0.874244	0.873053	0.874765	0.872883	0.87412	0.873764	0.873825	0.87505	0.873153
Aeromonas_sp_SCS5	jandaei	0.873014	0.87279	0.872898	0.8735	0.8729	0.872974	0.873325	0.873485	0.872636	0.873472	0.872787	0.873226	0.873635	0.872899	0.873007	0.872979	0.872992	0.872498	0.872812	0.872899	0.872823	0.873646	0.873012	0.87282	0.873149	0.873468	0.873015	0.873152	0.872806	0.872992	0.873259	0.873252	0.872643	0.873259	0.872492	0.872902	0.872739	0.873074	0.872764	0.87296	0.873049	0.873028	0.872357	0.87343	0.87402	0.873466	0.872851	0.872919
21765_7#193	unique	0.872951	0.87441	0.87374	0.873939	0.873772	0.873699	0.874216	0.874032	0.873438	0.873928	0.873562	0.874128	0.874642	0.873392	0.873208	0.873073	0.874147	0.873429	0.873717	0.873858	0.873506	0.874441	0.873296	0.873748	0.873665	0.874991	0.873664	0.873808	0.873736	0.872948	1	0.873428	0.873435	0.873582	0.873195	0.873815	0.873481	0.873417	0.873489	0.873587	0.873382	0.8736	0.873196	0.874056	0.874106	0.873773	0.873351	0.87321
9789_1#43	verpnii_AMC34	0.871547	0.872508	0.872207	0.872939	0.87237	0.872336	0.872636	0.872998	0.871763	0.872904	0.871715	0.871896	0.872608	0.872032	0.872112	0.871467	0.872415	0.871769	0.872035	0.871971	0.871999	0.873122	0.871692	0.872134	0.872527	0.872891	0.872202	0.872212	0.871234	0.872724	0.872356	0.872025	0.871762	0.872273	0.871881	0.872018	0.871763	0.872898	0.872438	0.872036	0.871936	0.872584	0.871379	0.872044	0.872654	0.871967	0.871506	0.87174
21765_7#291	veronii_AMC34	0.874376	0.874601	0.87333	0.873423	0.873351	0.873064	0.874533	0.873486	0.872882	0.873499	0.873715	0.873559	0.874453	0.873212	0.872925	0.87378	0.874573	0.873786	0.873469	0.87412	0.874484	0.87437	0.872774	0.873937	0.873114	0.874711	0.874204	0.873368	0.875143	0.873754	0.874352	0.873258	0.872962	0.873427	0.872923	0.873761	0.873577	0.874849	0.873292	0.873929	0.873325	0.87457	0.872931	0.873641	0.873593	0.87288	0.873927	0.873333
Aeromonas_veronii_AMC34	veronii_AMC34	0.873361	0.873759	0.873007	0.87303	0.872984	0.872667	0.87381	0.873063	0.872878	0.87304	0.873632	0.873185	0.873901	0.872648	0.872669	0.873819	0.874056	0.873704	0.873206	0.873358	0.873772	0.87429	0.872921	0.874993	0.872931	0.874666	0.872993	0.873106	0.873981	0.872383	0.873323	0.872595	0.872896	0.873128	0.872982	0.873096	0.872449	0.873747	0.873006	0.87363	0.873222	0.87401	0.872161	0.873429	0.873188	0.873902	0.874161	0.872575
21765_7#314	hydrophila	0.887896	0.887424	0.888744	0.887714	0.888921	0.887988	0.88786	0.887722	0.888188	0.887677	0.887457	0.887395	0.887892	0.887852	0.888318	0.88741	0.887942	0.887797	0.887816	0.887171	0.887367	0.887997	0.887928	0.887665	0.888299	0.887938	0.887253	0.888331	0.887536	0.887086	0.887196	0.887293	0.888176	0.888348	0.888216	0.887938	0.888375	0.8881	0.887806	0.887395	0.888117	0.887557	0.887195	0.88802	0.888104	0.888093	0.887759	0.887446
Aeromonas_aquatica_strain_MX16A	hydrophila	0.888282	0.888546	0.889261	0.888757	0.889314	0.888668	0.88865	0.888807	0.889088	0.888577	0.887968	0.887819	0.888308	0.88834	0.888987	0.888217	0.888744	0.888234	0.888659	0.887803	0.888033	0.888442	0.888849	0.888379	0.889076	0.888127	0.887896	0.888996	0.888515	0.887899	0.88784	0.888051	0.888952	0.888688	0.888577	0.888153	0.8888	0.888076	0.88889	0.888542	0.888852	0.887836	0.887642	0.889025	0.888735	0.889088	0.888173	0.888015
Aeromonas_hydrophila_226	hydrophila	0.888085	0.8883	0.888246	0.888104	0.888347	0.887734	0.888164	0.888135	0.888073	0.888204	0.888968	0.888143	0.888447	0.887997	0.888378	0.887998	0.888942	0.888915	0.887641	0.888319	0.888488	0.889309	0.888134	0.888485	0.887863	0.889714	0.887937	0.888354	0.889503	0.888075	0.888498	0.88811	0.888077	0.887716	0.887537	0.888502	0.887574	0.889119	0.887861	0.888458	0.887849	0.888885	0.887783	0.888174	0.888622	0.888639	0.888438	0.888177
Aeromonas_hydrophila_AD9	hydrophila	0.887771	0.888121	0.888677	0.88831	0.888815	0.888258	0.889212	0.888335	0.888543	0.888194	0.888506	0.887704	0.888737	0.888737	0.88902	0.888781	0.888066	0.888031	0.888537	0.888087	0.887855	0.888336	0.888935	0.888721	0.88904	0.888115	0.887691	0.88882	0.888555	0.887572	0.888396	0.888449	0.888577	0.888707	0.888531	0.888412	0.888962	0.888694	0.888978	0.888386	0.88888	0.888441	0.888088	0.888976	0.888562	0.888394	0.887852	0.888354
Aeromonas_hydrophila_AL09-71	hydrophila	0.887978	0.888304	0.88755	0.887894	0.887747	0.887477	0.888251	0.887998	0.888001	0.887888	0.888018	0.887711	0.888269	0.887674	0.888001	0.887409	0.888086	0.888451	0.888168	0.887602	0.887643	0.887721	0.887839	0.888525	0.888206	0.888171	0.887739	0.888261	0.888495	0.88777	0.887741	0.887248	0.887929	0.887842	0.887233	0.888082	0.887991	0.888107	0.887493	0.888143	0.887532	0.888092	0.887503	0.888165	0.887809	0.888782	0.887933	0.887937
Aeromonas_hydrophila_J-1	hydrophila	0.888194	0.888257	0.888458	0.888179	0.888442	0.888005	0.888092	0.888259	0.888412	0.888153	0.887957	0.887806	0.888081	0.888162	0.8886	0.887414	0.888164	0.888282	0.888313	0.887775	0.887739	0.888043	0.888324	0.888256	0.889029	0.887923	0.887836	0.888945	0.88855	0.887921	0.887696	0.887566	0.888392	0.888519	0.888169	0.888006	0.888313	0.888131	0.888212	0.887897	0.888365	0.888111	0.887301	0.888364	0.888134	0.888755	0.888101	0.888011
Aeromonas_hydrophila_M013	hydrophila	0.88772	0.887698	0.888213	0.887737	0.888281	0.887968	0.887742	0.887774	0.888129	0.887729	0.887282	0.887715	0.887944	0.887544	0.888557	0.887378	0.887603	0.887746	0.88811	0.887482	0.887626	0.887913	0.888243	0.887496	0.88815	0.887914	0.887429	0.888615	0.887999	0.887254	0.887422	0.887454	0.88814	0.887898	0.887605	0.888208	0.888061	0.88783	0.887597	0.887619	0.887898	0.888209	0.887413	0.887901	0.888396	0.887983	0.887708	0.887864
Aeromonas_hydrophila_M023	hydrophila	0.887612	0.887495	0.888379	0.887883	0.88846	0.887923	0.887724	0.887913	0.888285	0.887878	0.887632	0.887785	0.887937	0.887278	0.888067	0.886987	0.887426	0.887801	0.887832	0.887647	0.88727	0.887843	0.887811	0.887545	0.888224	0.887724	0.88741	0.888024	0.88795	0.887109	0.887273	0.887422	0.888316	0.888063	0.887826	0.887804	0.887499	0.887827	0.887875	0.887441	0.888115	0.887647	0.887294	0.888098	0.888305	0.888534	0.887651	0.887887
Aeromonas_hydrophila_ML09-119	hydrophila	0.888004	0.888334	0.887814	0.887968	0.887842	0.887592	0.888329	0.88808	0.888049	0.887958	0.888027	0.887707	0.888368	0.887737	0.888102	0.887403	0.888148	0.888449	0.888388	0.887726	0.887694	0.887828	0.887934	0.888627	0.888301	0.88821	0.887813	0.888377	0.888591	0.887835	0.887807	0.887357	0.887976	0.888014	0.887289	0.888171	0.888049	0.888149	0.887579	0.888143	0.887614	0.888134	0.887603	0.88829	0.887913	0.888821	0.887964	0.887965
Aeromonas_hydrophila_NJ-35	hydrophila	0.887836	0.888061	0.888138	0.887918	0.888248	0.887897	0.887686	0.887964	0.888315	0.887868	0.88758	0.887583	0.887794	0.887899	0.888265	0.887144	0.887793	0.888039	0.888169	0.887533	0.887483	0.887806	0.887955	0.887939	0.888806	0.887888	0.887536	0.888521	0.888174	0.887554	0.887292	0.887189	0.888236	0.888226	0.887846	0.88778	0.888191	0.887986	0.887963	0.887468	0.88826	0.887892	0.887009	0.887902	0.887903	0.888444	0.887852	0.887794
Aeromonas_hydrophila_pc104A	hydrophila	0.887901	0.888402	0.887577	0.887874	0.887776	0.887463	0.888102	0.887981	0.888011	0.887813	0.887955	0.887675	0.887994	0.887682	0.887793	0.887402	0.888127	0.888453	0.888187	0.887607	0.88767	0.887724	0.887631	0.888137	0.888208	0.888196	0.88778	0.888135	0.8886	0.887607	0.887571	0.887195	0.887939	0.887733	0.887243	0.887893	0.887985	0.888128	0.887491	0.887936	0.887549	0.888137	0.887508	0.887955	0.887808	0.888694	0.887822	0.887989
Aeromonas_hydrophila_SNUFPC-A8	hydrophila	0.88725	0.887274	0.887989	0.887695	0.888158	0.887483	0.887667	0.887721	0.887955	0.887633	0.887112	0.887464	0.88767	0.887431	0.887996	0.886854	0.887418	0.887164	0.88793	0.887011	0.887195	0.887689	0.887895	0.887063	0.888373	0.887542	0.887079	0.888239	0.887708	0.886949	0.887048	0.887236	0.88797	0.888111	0.887557	0.887936	0.887837	0.88736	0.88732	0.887338	0.887557	0.887415	0.887312	0.887343	0.8882	0.887611	0.887386	0.887583
Aeromonas_hydrophila_strain_2JBN101	hydrophila	0.887857	0.888108	0.888025	0.887567	0.888028	0.887588	0.887823	0.887578	0.888172	0.887579	0.887587	0.887485	0.887868	0.88777	0.88827	0.887284	0.887911	0.888064	0.888089	0.88761	0.887645	0.887603	0.887846	0.888038	0.888362	0.88778	0.887531	0.888329	0.888076	0.887594	0.887418	0.886978	0.888192	0.887997	0.887553	0.887909	0.887856	0.888022	0.887934	0.88781	0.887873	0.888046	0.88713	0.88781	0.887689	0.888109	0.887804	0.887775
Aeromonas_hydrophila_strain_48_AHYD	hydrophila	0.887907	0.888197	0.888815	0.887761	0.888818	0.888355	0.888383	0.887802	0.888739	0.88774	0.887864	0.887865	0.888477	0.888304	0.889095	0.88777	0.888393	0.888106	0.888416	0.887575	0.888028	0.888346	0.888592	0.88813	0.888591	0.888038	0.887533	0.889272	0.888548	0.887546	0.887454	0.887667	0.888749	0.888415	0.88824	0.888446	0.888247	0.888245	0.888545	0.888211	0.888642	0.888219	0.887541	0.888443	0.888388	0.888833	0.888148	0.887831
Aeromonas_hydrophila_strain_4LNG101	hydrophila	0.885988	0.886362	0.88621	0.885985	0.886199	0.885764	0.886265	0.885993	0.886427	0.885961	0.885974	0.88572	0.886238	0.886043	0.886412	0.885502	0.885947	0.886051	0.886246	0.885556	0.885844	0.885814	0.88631	0.886272	0.886561	0.886122	0.885646	0.886623	0.88621	0.885472	0.885689	0.885325	0.886432	0.88616	0.885648	0.885926	0.886108	0.886038	0.886146	0.885982	0.886081	0.88592	0.885555	0.885997	0.885927	0.886444	0.885775	0.885946
Aeromonas_hydrophila_strain_50_AHYD	hydrophila	0.888374	0.888402	0.888412	0.887345	0.888377	0.888017	0.888023	0.887423	0.888436	0.887427	0.888245	0.888146	0.888604	0.888394	0.888656	0.888719	0.889295	0.888437	0.888019	0.887591	0.887868	0.888451	0.888286	0.889034	0.888302	0.888447	0.88752	0.88875	0.888932	0.887999	0.887535	0.888018	0.88852	0.888065	0.888022	0.88828	0.888083	0.888905	0.888131	0.888415	0.888274	0.888372	0.887199	0.88823	0.888059	0.888567	0.887895	0.887376
Aeromonas_hydrophila_strain_52_AHYD	hydrophila	0.887578	0.88793	0.888357	0.887386	0.888363	0.88799	0.887975	0.887408	0.888426	0.887428	0.887517	0.887367	0.888079	0.888033	0.888698	0.887405	0.888154	0.887752	0.888022	0.887271	0.888025	0.888081	0.888159	0.887957	0.888519	0.887843	0.887179	0.888747	0.888245	0.887276	0.887172	0.887399	0.888327	0.888088	0.887795	0.888045	0.887895	0.887922	0.888337	0.887742	0.888201	0.887907	0.887135	0.888013	0.888002	0.888482	0.88777	0.887464
Aeromonas_hydrophila_strain_53_AHYD	hydrophila	0.888324	0.88836	0.88848	0.887374	0.888289	0.888133	0.888131	0.887399	0.888394	0.887474	0.888206	0.888167	0.888713	0.887976	0.888894	0.888563	0.888264	0.888349	0.887877	0.887516	0.887745	0.887962	0.888406	0.888933	0.888441	0.887832	0.887188	0.888864	0.888256	0.887932	0.887457	0.887973	0.888398	0.888161	0.888123	0.888194	0.887892	0.887812	0.88823	0.888435	0.888389	0.888196	0.88706	0.888244	0.887952	0.88866	0.88778	0.887434
Aeromonas_hydrophila_strain_56_AHYD	hydrophila	0.88864	0.888637	0.888603	0.887264	0.888358	0.888224	0.88826	0.887319	0.888515	0.887629	0.888493	0.888407	0.888854	0.887929	0.888993	0.889039	0.887973	0.887737	0.887942	0.887204	0.888057	0.887885	0.888456	0.889461	0.888521	0.887674	0.887189	0.888944	0.888146	0.888313	0.887863	0.888234	0.888408	0.88824	0.88819	0.888467	0.887825	0.887665	0.888386	0.888785	0.88847	0.88784	0.887116	0.888547	0.887831	0.888709	0.888101	0.887436
Aeromonas_hydrophila_strain_Ae34	hydrophila	0.888001	0.888306	0.888965	0.8877	0.888878	0.887916	0.888639	0.88823	0.888401	0.888105	0.888156	0.888408	0.888782	0.888174	0.888966	0.888107	0.888562	0.888376	0.888534	0.887793	0.888163	0.888826	0.887954	0.888313	0.888601	0.888535	0.888015	0.888509	0.888521	0.887704	0.888089	0.887699	0.88832	0.888594	0.888171	0.888427	0.888789	0.888705	0.888224	0.888031	0.888174	0.888082	0.887829	0.888946	0.888186	0.888845	0.888274	0.887795
Aeromonas_hydrophila_strain_AH-1	hydrophila	0.887528	0.887571	0.887392	0.887648	0.8876	0.887182	0.887519	0.887649	0.887382	0.887631	0.887401	0.887469	0.88767	0.886891	0.88795	0.88663	0.887136	0.887058	0.887047	0.887189	0.88704	0.887684	0.887453	0.887648	0.887736	0.887586	0.887414	0.887764	0.887641	0.887066	0.887196	0.887396	0.887396	0.887504	0.886739	0.887921	0.887025	0.88782	0.887114	0.887462	0.887155	0.887436	0.887022	0.887939	0.888012	0.88788	0.887571	0.887471
Aeromonas_hydrophila_strain_AH10	hydrophila	0.887748	0.888315	0.888812	0.888582	0.889016	0.888448	0.888245	0.888608	0.888976	0.888503	0.887929	0.887746	0.888201	0.88826	0.888964	0.887864	0.887836	0.888243	0.888727	0.887402	0.887636	0.888392	0.888665	0.888187	0.888504	0.888145	0.887676	0.888522	0.88849	0.887608	0.887654	0.88799	0.888877	0.888479	0.887925	0.888095	0.888718	0.887876	0.888555	0.888226	0.888573	0.887928	0.88778	0.888287	0.88852	0.888049	0.887577	0.887912
Aeromonas_hydrophila_strain_AHNIH1	hydrophila	0.888559	0.888438	0.88878	0.888279	0.888781	0.888242	0.888095	0.888321	0.888626	0.888231	0.887741	0.887698	0.888451	0.887799	0.889088	0.888032	0.888618	0.88812	0.888154	0.888115	0.888454	0.888279	0.887939	0.888746	0.88887	0.888125	0.887571	0.888684	0.888727	0.887932	0.88767	0.88741	0.888585	0.888275	0.887659	0.888439	0.888372	0.888524	0.888296	0.888521	0.888093	0.888376	0.887686	0.888611	0.888216	0.888593	0.888212	0.887735
Aeromonas_hydrophila_strain_AL06-06	hydrophila	0.887769	0.887743	0.887986	0.887596	0.888152	0.887952	0.887779	0.88769	0.887769	0.887699	0.887687	0.887847	0.88818	0.887717	0.888154	0.887495	0.887984	0.888024	0.888092	0.887757	0.887579	0.888124	0.8876	0.888068	0.888155	0.887529	0.887545	0.887579	0.888266	0.887335	0.887753	0.887703	0.887473	0.887595	0.887286	0.887882	0.887981	0.887736	0.887471	0.88804	0.887462	0.887802	0.887411	0.888185	0.888217	0.887876	0.887763	0.887937
Aeromonas_hydrophila_strain_AL09-79	hydrophila	0.888004	0.888261	0.88771	0.887919	0.887822	0.887382	0.888217	0.887966	0.887977	0.887859	0.887927	0.887706	0.888211	0.887589	0.887893	0.887473	0.888176	0.888451	0.887989	0.887694	0.887759	0.887823	0.887648	0.888421	0.888165	0.888148	0.887759	0.888087	0.888245	0.887492	0.887668	0.887299	0.887997	0.887835	0.887247	0.887898	0.887815	0.888135	0.887445	0.888021	0.887613	0.888168	0.887353	0.887926	0.887987	0.888736	0.887841	0.88798
Aeromonas_hydrophila_strain_AL10-121	hydrophila	0.887997	0.888264	0.887727	0.88784	0.887683	0.887364	0.888218	0.88791	0.887855	0.887852	0.887959	0.887756	0.888118	0.88754	0.887914	0.887464	0.887851	0.888139	0.887871	0.887465	0.887771	0.88775	0.88767	0.888205	0.888154	0.888198	0.887621	0.888083	0.887835	0.887495	0.887643	0.887323	0.887817	0.887807	0.887218	0.887905	0.887771	0.888013	0.88743	0.888052	0.887647	0.887953	0.887193	0.887908	0.887856	0.888772	0.887863	0.887743
Aeromonas_hydrophila_strain_AL97-91	hydrophila	0.887677	0.887582	0.887581	0.887799	0.887698	0.887311	0.887449	0.887822	0.887482	0.887692	0.887461	0.887726	0.887723	0.887138	0.887932	0.887097	0.887518	0.887238	0.887492	0.887485	0.887345	0.887868	0.887545	0.887774	0.887809	0.887845	0.887407	0.887754	0.887941	0.887449	0.88768	0.887367	0.887505	0.887639	0.886899	0.887997	0.887409	0.888354	0.887462	0.887724	0.887357	0.887771	0.887024	0.887988	0.888122	0.888641	0.887614	0.887642
Aeromonas_hydrophila_strain_Arkansas_2010	hydrophila	0.888015	0.888303	0.887751	0.888061	0.887719	0.887365	0.888232	0.887893	0.887875	0.887884	0.887959	0.887783	0.888147	0.887545	0.887925	0.887479	0.887889	0.888163	0.887926	0.887489	0.887768	0.887791	0.887689	0.888247	0.888175	0.888233	0.887626	0.888106	0.887873	0.887529	0.88772	0.887339	0.887829	0.887839	0.887233	0.887952	0.887788	0.888022	0.887461	0.888102	0.887661	0.887985	0.887251	0.887928	0.888052	0.888771	0.887888	0.887761
Aeromonas_hydrophila_strain_D4	hydrophila	0.887934	0.888451	0.888233	0.888142	0.888336	0.888009	0.888058	0.88817	0.88855	0.888122	0.887979	0.887706	0.888061	0.887991	0.888319	0.887452	0.887881	0.88796	0.888413	0.887637	0.887911	0.888254	0.88803	0.88817	0.888875	0.888193	0.887616	0.888538	0.888372	0.887552	0.887384	0.88733	0.888375	0.888218	0.887906	0.887931	0.888358	0.888178	0.888049	0.887866	0.888238	0.888034	0.887311	0.887975	0.88806	0.888486	0.887966	0.888016
Aeromonas_hydrophila_strain_FDAARGOS_78	hydrophila	0.887279	0.887882	0.889369	0.888171	0.889532	0.888428	0.888302	0.888234	0.88847	0.887812	0.887762	0.888037	0.888068	0.888379	0.889009	0.88772	0.888221	0.888371	0.888179	0.888632	0.887694	0.888282	0.888035	0.888555	0.888531	0.888397	0.888056	0.888367	0.888575	0.888066	1	0.887157	0.888368	0.888328	0.888007	0.888083	0.889009	0.888282	0.888439	0.887357	0.888597	0.888324	0.888332	0.888311	0.888056	0.887751	0.887405	0.888398
Aeromonas_hydrophila_strain_GYK1	hydrophila	0.888066	0.888218	0.887758	0.888121	0.887863	0.887502	0.887959	0.888169	0.887889	0.888006	0.888015	0.887657	0.888082	0.887714	0.887827	0.887402	0.888135	0.888331	0.887676	0.887683	0.887706	0.887825	0.887722	0.888409	0.888379	0.888264	0.887709	0.888132	0.888422	0.887948	0.887878	0.887436	0.887898	0.887819	0.887401	0.888086	0.887868	0.888324	0.887628	0.887946	0.887738	0.888045	0.887235	0.888104	0.887865	0.888464	0.88793	0.887875
Aeromonas_hydrophila_strain_HZAUAH	hydrophila	0.888031	0.888088	0.888005	0.887875	0.888152	0.887709	0.887845	0.887906	0.88832	0.887721	0.887591	0.887687	0.888012	0.887919	0.888307	0.887353	0.888118	0.888184	0.888281	0.887724	0.887643	0.887725	0.887829	0.888162	0.888438	0.887958	0.887721	0.8884	0.888201	0.887771	0.887574	0.887052	0.888334	0.88817	0.887523	0.88804	0.888024	0.888129	0.887976	0.887952	0.888064	0.888103	0.887315	0.888012	0.88784	0.888169	0.887759	0.887892
Aeromonas_hydrophila_strain_JBN2301	hydrophila	0.888078	0.888393	0.888188	0.887929	0.888296	0.8878	0.888091	0.887953	0.888535	0.887918	0.88795	0.887837	0.888156	0.888123	0.888446	0.887591	0.88824	0.888393	0.888409	0.887732	0.887873	0.887926	0.88795	0.888331	0.888673	0.888144	0.887844	0.888613	0.888361	0.888025	0.887627	0.887099	0.888528	0.888348	0.887812	0.888052	0.888353	0.888306	0.888184	0.888163	0.888079	0.888175	0.887405	0.888279	0.887878	0.888523	0.888058	0.888095
Aeromonas_hydrophila_strain_M052	hydrophila	0.887521	0.887679	0.888553	0.888087	0.888754	0.887822	0.888111	0.888112	0.888469	0.887976	0.887676	0.887697	0.888063	0.887923	0.88846	0.887186	0.887579	0.887773	0.887898	0.887504	0.887674	0.888219	0.888	0.887419	0.888573	0.888113	0.887843	0.888429	0.88836	0.887101	1	0.887177	0.888489	0.887819	0.88797	0.887979	0.88796	0.887894	0.887876	0.887485	0.888128	0.887823	0.887662	0.887983	0.888391	0.888025	0.887399	0.887946
Aeromonas_hydrophila_strain_M053	hydrophila	0.887689	0.887775	0.888721	0.888174	0.888874	0.887914	0.888196	0.888202	0.888587	0.888122	0.887812	0.887921	0.88832	0.887979	0.888676	0.887287	0.888006	0.888107	0.888007	0.887837	0.887754	0.888338	0.888089	0.887753	0.888675	0.88818	0.887862	0.88857	0.888299	0.88749	0.887431	0.887262	0.888597	0.888004	0.888096	0.888111	0.888017	0.887875	0.887983	0.8876	0.88839	0.888071	0.887745	0.888115	0.888398	0.888161	0.887536	0.887893
Aeromonas_hydrophila_strain_M062	hydrophila	0.887622	0.887704	0.888642	0.888118	0.888583	0.887931	0.88816	0.888026	0.888278	0.888046	0.887775	0.887776	0.888136	0.887826	0.888503	0.88723	0.887687	0.887836	0.887684	0.887648	0.887727	0.888056	0.888059	0.887462	0.888578	0.888069	0.887679	0.888507	0.888138	0.887183	0.887437	0.887206	0.888372	0.887868	0.888017	0.888015	0.887813	0.887617	0.887902	0.887572	0.88823	0.887847	0.887458	0.888055	0.888318	0.88805	0.887487	0.887708
Aeromonas_hydrophila_strain_ML09-121	hydrophila	0.888054	0.888311	0.887796	0.887887	0.887815	0.887422	0.888255	0.887917	0.887979	0.887894	0.888041	0.887782	0.888157	0.887609	0.887921	0.887514	0.888228	0.888189	0.887908	0.88751	0.887814	0.887824	0.887706	0.88828	0.888195	0.888195	0.887754	0.888122	0.888267	0.887539	0.887735	0.88736	0.887993	0.887884	0.887262	0.887971	0.887826	0.888202	0.887487	0.888125	0.88766	0.888017	0.887419	0.887934	0.887938	0.888807	0.887928	0.887972
Aeromonas_hydrophila_strain_ML09-122	hydrophila	0.888083	0.888336	0.887794	0.887942	0.887942	0.887452	0.888274	0.887979	0.888072	0.88792	0.888026	0.887804	0.888166	0.887679	0.887999	0.887528	0.887935	0.888213	0.888017	0.887505	0.887833	0.887898	0.887746	0.888292	0.888234	0.888259	0.887671	0.888136	0.888337	0.887541	0.887695	0.887396	0.88809	0.887876	0.887312	0.887935	0.887938	0.888226	0.887534	0.888117	0.887695	0.888031	0.887463	0.887973	0.888045	0.888717	0.887971	0.888055
Aeromonas_hydrophila_strain_MN98-04	hydrophila	0.887655	0.887538	0.887509	0.887925	0.887636	0.887182	0.887407	0.887964	0.887501	0.887814	0.887511	0.887608	0.887551	0.887232	0.887787	0.886977	0.887487	0.887335	0.887408	0.887485	0.887413	0.887947	0.88747	0.887706	0.887743	0.887869	0.887648	0.887692	0.888002	0.88737	0.8875	0.887503	0.887517	0.887552	0.886852	0.888043	0.887501	0.888204	0.887363	0.887773	0.887195	0.887644	0.887204	0.888075	0.888048	0.888625	0.887784	0.887568
Aeromonas_hydrophila_strain_NF1	hydrophila	0.887119	0.88738	0.887908	0.887588	0.887894	0.887854	0.887461	0.887628	0.887768	0.887523	0.887069	0.887167	0.887503	0.887325	0.888022	0.8869	0.887492	0.887132	0.887436	0.886957	0.887179	0.887481	0.887528	0.887342	0.888062	0.887787	0.887252	0.888197	0.887532	0.886921	0.887017	0.8871	0.887777	0.887807	0.887452	0.887278	0.887764	0.887483	0.887515	0.887266	0.887735	0.887204	0.886936	0.887591	0.887799	0.888156	0.887174	0.887151
Aeromonas_hydrophila_strain_NF2	hydrophila	0.888009	0.888279	0.888677	0.888444	0.888875	0.888528	0.888795	0.888461	0.888974	0.88823	0.888162	0.888387	0.889011	0.888337	0.88875	0.887892	0.888366	0.888308	0.889057	0.888393	0.888397	0.888784	0.888584	0.888857	0.888872	0.888557	0.888363	0.888827	0.888443	0.888281	0.888664	0.887913	0.888977	0.888446	0.88811	0.888523	0.888754	0.888603	0.888155	0.888789	0.888359	0.888161	0.888152	0.8891	0.888535	0.888525	0.888302	0.888358
Aeromonas_hydrophila_strain_RB-AH	hydrophila	0.887582	0.887842	0.887593	0.888022	0.887842	0.887162	0.887709	0.887888	0.887599	0.887767	0.887724	0.887912	0.887996	0.887128	0.888178	0.886759	0.88737	0.887258	0.88734	0.887595	0.887393	0.887985	0.887484	0.888071	0.887947	0.887734	0.887753	0.887706	0.888228	0.887494	0.887604	0.887219	0.887479	0.887725	0.886888	0.88832	0.887492	0.888258	0.887441	0.887603	0.887328	0.887918	0.88745	0.888052	0.888101	0.888042	0.887737	0.887744
Aeromonas_hydrophila_strain_TN-97-08	hydrophila	0.887569	0.887725	0.888856	0.887588	0.888641	0.888186	0.887711	0.887611	0.888202	0.887828	0.887428	0.887341	0.887622	0.887937	0.888693	0.887179	0.887369	0.887554	0.888038	0.886945	0.887616	0.887985	0.88842	0.887416	0.888924	0.887635	0.887135	0.888809	0.887742	0.886999	0.886937	0.887315	0.888187	0.888437	0.888641	0.887762	0.887764	0.887519	0.888509	0.887823	0.888336	0.887571	0.886948	0.887882	0.888125	0.888606	0.887625	0.887558
Aeromonas_hydrophila_subsp_ranae_CIP_107985	hydrophila	0.888296	0.888203	0.887748	0.887616	0.887753	0.887252	0.88844	0.887503	0.887763	0.887515	0.888085	0.88775	0.888528	0.887829	0.888189	0.887704	0.888069	0.887988	0.887766	0.887794	0.887802	0.887816	0.887517	0.888066	0.887827	0.88812	0.887867	0.888398	0.888107	0.887373	0.887759	0.887112	0.887792	0.887541	0.887513	0.888041	0.887799	0.888106	0.887567	0.888081	0.887803	0.88768	0.887	0.887924	0.887843	0.888109	0.887921	0.887795
Aeromonas_hydrophila_subsp._hydrophila_ATCC_7966	hydrophila	0.887503	0.887765	0.888738	0.887852	0.889064	0.888481	0.887833	0.887912	0.888425	0.887872	0.887785	0.887685	0.887635	0.888281	0.888548	0.887112	0.887868	0.887844	0.888416	0.887331	0.887513	0.887691	0.888198	0.887848	0.888817	0.887491	0.88767	0.88836	0.888276	0.887043	0.887202	0.887002	0.888386	0.888251	0.888038	0.887759	0.88845	0.887449	0.888551	0.887446	0.888232	0.887762	0.887615	0.888442	0.887917	0.88801	0.887469	0.887643
9789_1#28	sanarelli	0.908976	0.909418	0.908022	0.908384	0.908126	0.908258	0.908626	0.908485	0.908082	0.908236	0.909489	0.909118	0.908664	0.908689	0.907957	0.908598	0.910175	0.909293	0.908545	0.908577	0.909524	0.908857	0.907667	0.909956	0.907941	0.909102	0.909781	0.907989	0.909692	0.910412	0.909194	0.908623	0.908058	0.908249	0.907749	0.909244	0.909376	0.908612	0.908027	0.908999	0.907925	0.909177	0.909333	0.908799	0.908652	0.908821	0.909042	0.90909
Aeromonas_sanarellii_LMG_24682	sanarelli	0.908568	0.909203	0.908123	0.9081	0.908141	0.908094	0.907874	0.908152	0.908204	0.908002	0.908501	0.908468	0.907786	0.909209	0.908424	0.908582	0.909672	0.909035	0.908544	0.90798	0.908802	0.90877	0.907961	0.909287	0.9083	0.908915	0.909399	0.908272	0.908776	0.910022	0.908427	0.908763	0.908212	0.90841	0.907852	0.908501	0.909946	0.908711	0.908082	0.908586	0.908043	0.908727	0.909628	0.908811	0.908761	0.908384	0.908684	0.908791
Aeromonas_allosaccharophila_BVH88	allosaccharophila	0.874127	0.874146	0.87264	0.872688	0.872854	0.872582	0.873993	0.872749	0.872659	0.872511	0.874439	0.873729	0.874379	0.872766	0.872579	0.874232	0.874662	0.874305	0.87234	0.87458	0.874616	0.874181	0.872187	0.874848	0.872707	0.876056	0.873712	0.872469	0.874784	0.873535	0.875063	0.873192	0.872713	0.872406	0.872134	0.873733	0.872807	0.874808	0.872686	0.87405	0.872499	0.874837	0.872981	0.873324	0.872691	0.87318	0.873374	0.873683
Aeromonas_allosaccharophila_strain_TTU2014-159ASC	allosaccharophila	0.872238	0.872757	0.871978	0.87257	0.872	0.872061	0.873125	0.872578	0.872392	0.87253	0.872042	0.872717	0.872831	0.871742	0.871895	0.872216	0.872616	0.87231	0.871912	0.872514	0.872457	0.87309	0.87194	0.87219	0.872093	0.873171	0.872237	0.872354	0.872273	0.871989	0.872842	0.872421	0.872441	0.871941	0.871953	0.872036	0.872227	0.872557	0.87214	0.872845	0.872205	0.872221	0.872004	0.872483	0.872661	0.872213	0.871969	0.872387
Aeromonas_allosaccharophila_CECT_4199	allosaccharophila	0.874041	0.873924	0.872902	0.873576	0.872844	0.873265	0.874413	0.873549	0.873469	0.873588	0.87377	0.873641	0.87437	0.872504	0.872824	0.874442	0.873369	0.873021	0.87295	0.875043	0.873216	0.873433	0.87276	0.873798	0.872839	0.876428	0.873359	0.872619	0.873789	0.873141	0.874951	0.873234	0.873467	0.873321	0.872458	0.873886	0.872743	0.873827	0.872957	0.874086	0.872805	0.873561	0.872874	0.87361	0.873176	0.873597	0.873837	0.874152
Aeromonas_allosaccharophila_strain_CCM_4363	allosaccharophila	0.874425	0.874325	0.873	0.873931	0.873065	0.873401	0.874772	0.873995	0.87354	0.873912	0.874375	0.873925	0.874838	0.872742	0.872917	0.874789	0.874283	0.873643	0.872985	0.875754	0.873689	0.873663	0.872804	0.874483	0.872918	0.87735	0.873763	0.872639	0.874876	0.873509	0.875303	0.873577	0.873563	0.873308	0.872604	0.874208	0.87309	0.874729	0.873114	0.874554	0.872717	0.87465	0.873167	0.874132	0.873515	0.873498	0.874107	0.874548
Aeromonas_australiensis_CECT_8023	australiensis	0.870869	0.870413	0.870857	0.871624	0.87104	0.870589	0.871047	0.87164	0.87108	0.871397	0.870592	0.870918	0.871291	0.870528	0.870555	0.871466	0.871183	0.870948	0.87077	0.8721	0.870943	0.872467	0.870701	0.87113	0.871113	0.871584	0.871154	0.870459	0.871252	0.870308	0.871481	0.870825	0.87111	0.870517	0.870349	0.870823	0.870689	0.871449	0.871286	0.871023	0.87054	0.870981	0.870185	0.870761	0.872212	0.8708	0.870633	0.871033
Aeromonas_bestiarum_CECT_4227	bestiarium	0.874953	0.874744	0.874858	0.875081	0.875189	0.875123	0.874621	0.875135	0.875319	0.874777	0.874928	0.8747	0.87457	0.875472	0.87519	0.875087	0.875233	0.874821	0.875349	0.875065	0.875122	0.875303	0.875108	0.875258	0.875155	0.875594	0.875158	0.87488	0.875523	0.874752	0.874882	0.874911	0.875336	0.875067	0.875077	0.875057	0.875713	0.8756	0.875392	0.874948	0.875104	0.875081	0.875257	0.875033	0.875561	0.875173	0.874983	0.87544
Aeromonas_salmonicida_CBA100	bestiarium	0.875241	0.876467	0.87614	0.875356	0.875159	0.875526	0.876099	0.875377	0.875409	0.875344	0.876146	0.875257	0.874822	0.875686	0.875387	0.87659	0.875491	0.875201	0.875351	0.875478	0.876357	0.875668	0.876175	0.875289	0.876584	0.875629	0.8752	0.876439	0.87568	0.875454	0.874919	0.875633	0.875323	0.875642	0.876686	0.875444	0.875741	0.875512	0.876423	0.875066	0.875267	0.875468	0.875085	0.875443	0.875388	0.876209	0.876595	0.875318
Aeromonas_bivalvium_CECT_7113	bivalvum	0.880147	0.878519	0.877515	0.878645	0.8776	0.877094	0.878817	0.878425	0.876988	0.878384	0.87883	0.878324	0.878803	0.877416	0.87762	0.879882	0.878607	0.87829	0.877248	0.879154	0.879046	0.879522	0.8775	0.878832	0.87724	0.878389	0.878935	0.877362	0.878684	0.878211	0.878944	0.878447	0.876879	0.877371	0.877484	0.879082	0.877217	0.879885	0.877584	0.878449	0.876959	0.878487	0.878006	0.878086	0.87781	0.877968	0.879809	0.878517
Aeromonas_diversa_2478-85	diversa	0.856002	0.855737	0.855284	0.856222	0.855341	0.855859	0.855561	0.856068	0.855689	0.856039	0.856404	0.857055	0.855792	0.855638	0.855536	0.856293	0.856217	0.856238	0.855444	0.856781	0.85665	0.855945	0.854997	0.856592	0.856092	0.856723	0.856558	0.855037	0.856726	0.856193	0.856823	0.856118	0.855755	0.855707	0.854631	0.855519	0.855967	0.855856	0.855458	0.856121	0.855149	0.856107	0.855815	0.856402	0.855483	0.855351	0.856232	0.85587
Aeromonas_diversa_CECT_4254	diversa	0.856676	0.856548	0.855942	0.856702	0.855768	0.856704	0.856344	0.856749	0.856274	0.85662	0.857271	0.858428	0.856469	0.856015	0.855985	0.857197	0.857114	0.857212	0.8557	0.85801	0.857351	0.856224	0.85564	0.857965	0.856895	0.857311	0.857274	0.855624	0.857436	0.856959	0.858312	0.856844	0.856264	0.856507	0.855218	0.855972	0.856616	0.856605	0.855978	0.856939	0.855326	0.856592	0.856499	0.857193	0.856173	0.85605	0.857003	0.857029
Aeromonas_encheleia_CECT_4342	encheleia	0.87628	0.875727	0.875476	0.875811	0.875627	0.875575	0.875858	0.875872	0.875765	0.875587	0.876195	0.876071	0.876264	0.876097	0.875844	0.876109	0.876408	0.87665	0.875937	0.876079	0.876154	0.876486	0.875701	0.876891	0.875708	0.876197	0.8761	0.875649	0.876947	0.876161	0.876474	0.875936	0.875775	0.875586	0.875628	0.876786	0.876033	0.876322	0.875623	0.8765	0.876035	0.876847	0.876248	0.876079	0.875878	0.875872	0.87583	0.876201
Aeromonas_eucrenophila_CECT_4224	eucrenophila	0.87622	0.87572	0.875685	0.875896	0.875725	0.876213	0.87554	0.875913	0.875723	0.875683	0.876067	0.876016	0.875741	0.875741	0.875809	0.87598	0.876645	0.876219	0.875572	0.876172	0.875877	0.876281	0.875227	0.876636	0.875231	0.876084	0.876391	0.875224	0.876587	0.876488	0.876304	0.87588	0.87573	0.876116	0.875551	0.876446	0.875715	0.876036	0.875901	0.876265	0.875825	0.876658	0.876532	0.876269	0.876035	0.875912	0.875991	0.87608
Aeromonas_fluvialis_LMG_24681	fluvialis	0.871434	0.871286	0.870306	0.870871	0.870475	0.870628	0.871366	0.870914	0.870956	0.870694	0.871444	0.871737	0.87139	0.871301	0.870576	0.871033	0.871862	0.872259	0.871005	0.871572	0.871992	0.872014	0.870285	0.872178	0.870185	0.872124	0.871796	0.870158	0.871401	0.871372	0.872251	0.870929	0.870928	0.870796	0.870391	0.871911	0.87083	0.871557	0.870602	0.872265	0.870737	0.871809	0.871037	0.871764	0.870973	0.871276	0.871287	0.871551
Aeromonas_hydrophila_4AK4	hydrophila_4AK4	0.889512	0.88912	0.889374	0.889582	0.889485	0.889719	0.889304	0.889643	0.889761	0.889613	0.889258	0.889674	0.88949	0.889606	0.889171	0.889494	0.889746	0.89	0.889396	0.88941	0.88939	0.889285	0.888965	0.890184	0.889538	0.889484	0.889865	0.888921	0.889762	0.889772	0.889565	0.88954	0.889779	0.88988	0.889372	0.889558	0.890321	0.88981	0.889325	0.889428	0.889222	0.890081	0.889773	0.889849	0.889784	0.889485	0.889247	0.889616
Aeromonas_media_strain_ARB13	media	0.893428	0.892622	0.890909	0.89192	0.891031	0.891131	0.893235	0.891953	0.891468	0.891805	0.893946	0.893101	0.89375	0.890864	0.8914	0.892604	0.89435	0.893444	0.890931	0.89342	0.893252	0.893155	0.890751	0.894226	0.890967	0.893322	0.893223	0.890867	0.894723	0.893325	0.894237	0.891501	0.891465	0.890732	0.890654	0.892868	0.891276	0.894034	0.890873	0.89384	0.891387	0.893676	0.891957	0.891488	0.89188	0.891741	0.893258	0.892253
Aeromonas_media_strain_ARB20	media	0.893456	0.892612	0.890917	0.892003	0.89107	0.890948	0.89322	0.892033	0.891479	0.891766	0.893932	0.893097	0.893751	0.890842	0.891419	0.892569	0.894484	0.893518	0.890969	0.893494	0.893238	0.893256	0.89077	0.89432	0.890949	0.893417	0.893243	0.890858	0.894881	0.893441	0.894249	0.891446	0.891475	0.890659	0.890665	0.892975	0.891312	0.894165	0.890837	0.893963	0.891465	0.893783	0.892038	0.891533	0.891941	0.891712	0.893198	0.892278
Aeromonas_media_strain_CECT_4232	media	0.89349	0.893489	0.891655	0.892335	0.891689	0.891594	0.894099	0.892256	0.891652	0.892252	0.894273	0.893607	0.893766	0.891732	0.891754	0.893305	0.893235	0.893211	0.891839	0.894567	0.894499	0.894495	0.891564	0.89496	0.891499	0.894637	0.893005	0.891309	0.893901	0.893379	0.8948	0.891901	0.891576	0.891665	0.891328	0.893628	0.891976	0.89416	0.891615	0.894237	0.892049	0.893151	0.891756	0.891793	0.891973	0.891749	0.89339	0.892968
Aeromonas_media_WS	media	0.892491	0.892599	0.891755	0.892121	0.89179	0.891607	0.892689	0.891965	0.891554	0.891981	0.893218	0.89278	0.892844	0.891607	0.891911	0.892369	0.893343	0.893058	0.891466	0.893133	0.893266	0.89326	0.891629	0.89364	0.89161	0.893344	0.892568	0.891357	0.892843	0.892815	0.893633	0.891394	0.89158	0.891515	0.891386	0.892974	0.891766	0.893093	0.891712	0.892938	0.891945	0.892857	0.89183	0.891587	0.892316	0.892211	0.892995	0.892382
Aeromonas_molluscorum_848	molluscrorum	0.859126	0.859261	0.858973	0.859113	0.858874	0.858822	0.85851	0.859	0.859039	0.858913	0.860011	0.859331	0.85886	0.858368	0.858621	0.8594	0.859359	0.859644	0.858857	0.859634	0.859947	0.85973	0.858039	0.861144	0.859079	0.859407	0.858888	0.858727	0.860361	0.858618	0.860022	0.858577	0.859081	0.859062	0.858719	0.859156	0.859048	0.858974	0.859424	0.858984	0.858945	0.859306	0.859053	0.858749	0.859441	0.858849	0.858756	0.858791
Aeromonas_piscicola_LMG_24783	piscicola	0.873109	0.873341	0.872565	0.873178	0.872982	0.872366	0.872522	0.873181	0.872608	0.872723	0.873107	0.873202	0.873063	0.872771	0.872631	0.872937	0.87327	0.873269	0.872704	0.873959	0.872909	0.873434	0.872674	0.873139	0.872304	0.87348	0.872932	0.87264	0.874046	0.87324	0.873475	0.872552	0.872635	0.872673	0.872599	0.873585	0.873209	0.873705	0.872712	0.872613	0.872595	0.873973	0.872852	0.873473	0.873063	0.872714	0.872808	0.872876
Aeromonas_piscicola_strain_AH-3	piscicola	0.872813	0.872539	0.872673	0.873127	0.872806	0.872692	0.872557	0.873144	0.872687	0.872894	0.872814	0.873068	0.872852	0.872866	0.872228	0.873389	0.873396	0.872853	0.872861	0.873322	0.872614	0.873084	0.872462	0.873379	0.872627	0.873183	0.872751	0.872608	0.873748	0.873248	0.872761	0.872743	0.872707	0.872321	0.872361	0.87303	0.873155	0.873598	0.872844	0.87274	0.872589	0.873405	0.872685	0.873024	0.872884	0.87281	0.872913	0.872839
Aeromonas_popoffii_CIP_105493	popoffii	0.870327	0.870325	0.869042	0.870139	0.86916	0.869432	0.869669	0.869867	0.86941	0.869856	0.870138	0.869677	0.869304	0.869177	0.869163	0.869748	0.870143	0.870363	0.869672	0.870155	0.869863	0.870384	0.869109	0.870125	0.869885	0.870343	0.86991	0.869748	0.87071	0.869513	0.869866	0.8696	0.869385	0.869441	0.869523	0.869961	0.869078	0.870045	0.86932	0.869507	0.869543	0.869781	0.869417	0.8699	0.86982	0.870197	0.869853	0.869766
Aeromonas_rivuli_DSM_22539	rivuli	0.86091	0.860471	0.860028	0.861122	0.860141	0.859615	0.8609	0.861126	0.860117	0.86081	0.861086	0.860669	0.861123	0.860088	0.860046	0.860971	0.860824	0.860688	0.859833	0.860756	0.861012	0.861051	0.859898	0.860626	0.860043	0.86123	0.860486	0.859811	0.861324	0.86065	0.860816	0.860525	0.860126	0.860304	0.86017	0.860525	0.860255	0.861131	0.860016	0.860916	0.860297	0.861057	0.860907	0.860585	0.860491	0.860569	0.861196	0.861058
Aeromonas_salmonicida_strain_Y47	salmonicida	0.871564	0.871316	0.868433	0.869423	0.868301	0.867979	0.872264	0.869436	0.867873	0.869858	0.872112	0.870219	0.872061	0.868655	0.867982	0.87136	0.872456	0.872015	0.868497	0.872895	0.87195	0.870435	0.868131	0.872683	0.868328	0.870895	0.871093	0.868048	0.873297	0.870781	0.872289	0.869414	0.867885	0.867866	0.868181	0.871409	0.868925	0.872443	0.868405	0.871013	0.867927	0.871884	0.868759	0.869068	0.868305	0.868747	0.871878	0.870032
Aeromonas_salmonicida_strain_Y567	salmonicida	0.869039	0.86902	0.868213	0.868363	0.867965	0.867828	0.868526	0.868376	0.868049	0.868404	0.87003	0.868248	0.868547	0.868111	0.867937	0.86884	0.870247	0.869602	0.867854	0.869181	0.868658	0.868638	0.868087	0.869063	0.867858	0.869559	0.869034	0.867859	0.869448	0.868757	0.869676	0.868436	0.86804	0.86801	0.867635	0.868692	0.868391	0.869318	0.868401	0.868373	0.867945	0.869535	0.868616	0.868237	0.867926	0.869128	0.869387	0.868421
Aeromonas_salmonicida_strain_Y577	salmonicida	0.868083	0.868974	0.867696	0.868302	0.867766	0.867513	0.868262	0.868314	0.867529	0.868133	0.868568	0.868119	0.868452	0.867362	0.86732	0.868803	0.868797	0.868211	0.867722	0.869405	0.868509	0.868308	0.867673	0.869518	0.868166	0.869347	0.86882	0.867366	0.869459	0.867692	0.86837	0.868123	0.867528	0.867687	0.867475	0.868901	0.867847	0.868324	0.867683	0.868418	0.867563	0.868445	0.867877	0.8678	0.867631	0.867902	0.868075	0.86787
Aeromonas_salmonicida_subsp_achromogenes_AS03	salmonicida	0.867468	0.867252	0.867188	0.867113	0.867211	0.866912	0.867129	0.867124	0.867303	0.86704	0.867692	0.867331	0.866932	0.86758	0.867124	0.867759	0.868106	0.867569	0.866978	0.867867	0.867582	0.86765	0.867117	0.868325	0.866999	0.868202	0.867605	0.866709	0.868139	0.867258	0.867987	0.867537	0.86732	0.867263	0.866848	0.867524	0.867515	0.867789	0.867358	0.867571	0.866937	0.867736	0.867624	0.866989	0.867242	0.867313	0.867368	0.867854
Aeromonas_salmonicida_subsp_masoucida_NBRC_13784	salmonicida	0.867362	0.867343	0.867297	0.867438	0.86737	0.867049	0.866902	0.86747	0.867427	0.867254	0.867079	0.867345	0.867069	0.867508	0.867377	0.867236	0.868183	0.867636	0.867288	0.867803	0.867273	0.867818	0.86725	0.867834	0.867167	0.86828	0.867405	0.866864	0.868076	0.867454	0.867562	0.867337	0.867445	0.867362	0.867054	0.867545	0.867705	0.867779	0.867315	0.867526	0.867381	0.868236	0.867504	0.867003	0.867284	0.867307	0.86743	0.867724
Aeromonas_salmonicida_subsp_pectinolytica_34mel	salmonicida	0.87137	0.87131	0.868304	0.86938	0.868244	0.868116	0.871846	0.869127	0.867894	0.86911	0.872891	0.871924	0.871755	0.868542	0.868117	0.87184	0.871864	0.871047	0.868478	0.873443	0.873686	0.871501	0.868025	0.872697	0.867828	0.872356	0.870865	0.867871	0.871595	0.870678	0.872889	0.868703	0.867884	0.86803	0.868105	0.871043	0.868888	0.872653	0.868167	0.871928	0.868084	0.871883	0.869203	0.869126	0.86831	0.868932	0.871664	0.870458
Aeromonas_salmonicida_subsp_salmonicida_01-B526	salmonicida	0.86796	0.867795	0.867631	0.867465	0.867478	0.867433	0.867357	0.867477	0.867519	0.86746	0.868179	0.867921	0.867681	0.867378	0.867575	0.867603	0.868415	0.867742	0.867223	0.868528	0.867794	0.868029	0.867514	0.868214	0.867692	0.868617	0.867771	0.867154	0.868563	0.86744	0.867977	0.867425	0.867532	0.867969	0.867308	0.868039	0.867713	0.868178	0.867707	0.868238	0.86724	0.868453	0.867693	0.867668	0.86728	0.867514	0.86796	0.867906
Aeromonas_salmonicida_subsp_salmonicida_2004-05MF26	salmonicida	0.867999	0.86757	0.867422	0.867531	0.867427	0.86735	0.867416	0.867567	0.86747	0.867519	0.86805	0.867947	0.867599	0.867486	0.867383	0.867985	0.868958	0.867978	0.868158	0.868949	0.871316	0.868258	0.867427	0.868782	0.867572	0.868838	0.867955	0.86714	0.868477	0.86749	0.868192	0.867632	0.867485	0.867726	0.866909	0.867839	0.867731	0.868044	0.867875	0.868927	0.867304	0.868406	0.86778	0.867428	0.867342	0.867682	0.867815	0.868005
Aeromonas_salmonicida_subsp_salmonicida_2009-144K3	salmonicida	0.870722	0.868453	0.867808	0.867581	0.867557	0.86802	0.871435	0.867607	0.867537	0.868341	0.872511	0.868914	0.870615	0.867475	0.867802	0.871841	0.870242	0.870504	0.867675	0.87324	0.873451	0.868401	0.867901	0.873491	0.867993	0.868708	0.86809	0.86752	0.868463	0.867995	0.87291	0.869449	0.867529	0.868419	0.867409	0.870517	0.867675	0.868192	0.868283	0.870375	0.867524	0.869924	0.867884	0.869476	0.867516	0.870119	0.869662	0.86797
Aeromonas_salmonicida_subsp_salmonicida_strain_01-B522	salmonicida	0.868828	0.869077	0.867609	0.867968	0.867639	0.867539	0.868005	0.867965	0.867856	0.867911	0.868836	0.86848	0.868414	0.867651	0.867549	0.868265	0.86914	0.86848	0.867692	0.869732	0.876279	0.868774	0.867514	0.869243	0.86803	0.869157	0.868125	0.867196	0.869008	0.867963	0.868539	0.867923	0.86787	0.867945	0.867013	0.868603	0.867992	0.868873	0.868415	0.86964	0.867318	0.86916	0.867986	0.867465	0.867462	0.868052	0.868804	0.868417
Aeromonas_salmonicida_subsp_salmonicida_strain_09-0167	salmonicida	0.867856	0.868488	0.867958	0.867743	0.867671	0.867577	0.87208	0.867749	0.867807	0.868384	0.872776	0.868097	0.86776	0.86764	0.867553	0.872277	0.868647	0.868024	0.867442	0.868626	0.873866	0.868487	0.867878	0.868381	0.868073	0.868813	0.867983	0.867428	0.868405	0.867705	0.86785	0.869624	0.867826	0.867946	0.867523	0.868098	0.867841	0.868243	0.868373	0.868374	0.86743	0.868636	0.867787	0.867487	0.867599	0.870314	0.869783	0.868093
Aeromonas_salmonicida_subsp_salmonicida_strain_2010-47_K18	salmonicida	0.869079	0.868006	0.867391	0.867401	0.867398	0.867457	0.869181	0.867773	0.867483	0.867773	0.870528	0.868198	0.868896	0.867604	0.867429	0.869773	0.869423	0.869593	0.867898	0.87075	0.870425	0.869197	0.867401	0.870228	0.867505	0.870963	0.869194	0.867052	0.870732	0.867583	0.870622	0.868444	0.867499	0.867908	0.867064	0.869339	0.867783	0.869105	0.867851	0.869339	0.867161	0.869393	0.867919	0.868118	0.86728	0.868969	0.868795	0.868576
Aeromonas_salmonicida_subsp_salmonicida_strain_ATCC_33658	salmonicida	0.867679	0.867512	0.867348	0.867387	0.867377	0.867292	0.867352	0.867423	0.867545	0.867387	0.867894	0.867816	0.867395	0.867372	0.867253	0.867713	0.868344	0.867674	0.867309	0.868506	0.867775	0.867975	0.867204	0.868271	0.867411	0.868611	0.86766	0.866863	0.868595	0.867301	0.867792	0.867566	0.86757	0.867695	0.866996	0.867835	0.867673	0.868017	0.867426	0.868063	0.867236	0.868345	0.867594	0.867394	0.867223	0.867566	0.867749	0.867883
Aeromonas_salmonicida_subsp_salmonicida_strain_J223	salmonicida	0.867593	0.867475	0.867314	0.867347	0.867375	0.867033	0.86736	0.867403	0.867551	0.867136	0.867638	0.867501	0.867311	0.867404	0.867229	0.867611	0.868311	0.867486	0.86722	0.868044	0.867637	0.867988	0.867265	0.868094	0.867414	0.868681	0.867699	0.866835	0.868524	0.867356	0.867562	0.867289	0.86756	0.86757	0.86695	0.867557	0.867628	0.867982	0.867342	0.867841	0.867037	0.867828	0.867549	0.867156	0.867314	0.86749	0.867678	0.867758
Aeromonas_salmonicida_subsp_salmonicida_strain_J227	salmonicida	0.867907	0.867469	0.867274	0.867333	0.867396	0.867275	0.867507	0.867376	0.867509	0.867172	0.867802	0.867832	0.867638	0.86736	0.867295	0.867657	0.86848	0.867643	0.867324	0.868587	0.867801	0.867938	0.867194	0.868263	0.8674	0.868653	0.867783	0.866811	0.868705	0.867462	0.867979	0.867385	0.867517	0.867764	0.866904	0.867963	0.867701	0.868087	0.86747	0.868069	0.867118	0.868436	0.867681	0.867263	0.867305	0.867576	0.867694	0.867849
Aeromonas_salmonicida_subsp_salmonicida_strain_J231	salmonicida	0.867997	0.867558	0.867322	0.867499	0.867304	0.867173	0.867763	0.867513	0.867354	0.867383	0.868281	0.86762	0.867529	0.867499	0.86726	0.86806	0.868539	0.867879	0.867237	0.868584	0.868218	0.868131	0.867238	0.868531	0.86745	0.86911	0.868027	0.86685	0.868778	0.867354	0.868394	0.867642	0.867401	0.867653	0.866991	0.868052	0.867662	0.868192	0.867456	0.868026	0.867078	0.868111	0.867601	0.86735	0.867281	0.867777	0.867907	0.867933
Aeromonas_salmonicida_subsp_salmonicida_strain_JF2267	salmonicida	0.873262	0.869163	0.867654	0.867857	0.867413	0.867915	0.872988	0.8679	0.867709	0.868482	0.873025	0.868995	0.872523	0.867608	0.867597	0.874135	0.871668	0.871696	0.867564	0.875694	0.875771	0.868751	0.867692	0.875727	0.86782	0.869075	0.86812	0.867297	0.869302	0.868614	0.874112	0.869795	0.867723	0.868441	0.867382	0.87227	0.867986	0.868827	0.868268	0.872039	0.867337	0.87078	0.867879	0.869817	0.867434	0.870456	0.870944	0.868301
Aeromonas_salmonicida_subsp_salmonicida_strain_JF2506	salmonicida	0.867789	0.868063	0.867409	0.867441	0.867508	0.867477	0.86939	0.867459	0.867596	0.867878	0.870803	0.867946	0.867847	0.867557	0.867367	0.869911	0.868501	0.867853	0.867465	0.868691	0.870501	0.868005	0.867456	0.868513	0.867544	0.86891	0.867955	0.866999	0.868564	0.867515	0.868128	0.868565	0.867601	0.868052	0.867204	0.867981	0.867896	0.868225	0.867878	0.868294	0.867264	0.868511	0.867843	0.867484	0.867305	0.869133	0.868969	0.867964
Aeromonas_salmonicida_subsp_salmonicida_strain_JF2507	salmonicida	0.869055	0.86805	0.867497	0.86787	0.867443	0.86751	0.869297	0.867884	0.867561	0.867885	0.870644	0.868209	0.869077	0.867675	0.867433	0.869803	0.869495	0.86957	0.867683	0.870724	0.870342	0.869238	0.867462	0.870268	0.867529	0.871064	0.86908	0.867085	0.870737	0.867632	0.870645	0.868683	0.867565	0.867991	0.867149	0.869388	0.867928	0.869121	0.867928	0.869082	0.867307	0.869466	0.86797	0.868174	0.867436	0.869105	0.868845	0.86858
Aeromonas_salmonicida_subsp_salmonicida_strain_JF3224	salmonicida	0.867819	0.867559	0.867491	0.867477	0.867497	0.867339	0.867571	0.867481	0.867579	0.867469	0.868165	0.867983	0.867709	0.867527	0.86741	0.867743	0.868479	0.867805	0.86752	0.868698	0.870624	0.867984	0.867382	0.868429	0.867685	0.868732	0.867856	0.867154	0.868505	0.867493	0.867993	0.867655	0.867586	0.86786	0.86691	0.868038	0.867825	0.868167	0.867998	0.86826	0.86721	0.868538	0.867813	0.867446	0.867348	0.867749	0.867848	0.868082
Aeromonas_salmonicida_subsp_salmonicida_strain_JF3791	salmonicida	0.868972	0.868009	0.867501	0.867413	0.867435	0.867516	0.869162	0.867436	0.867533	0.867786	0.870439	0.868149	0.868889	0.867489	0.86743	0.869739	0.869439	0.869502	0.867381	0.870523	0.870167	0.868018	0.867477	0.870112	0.867622	0.868765	0.86901	0.867086	0.868558	0.86763	0.870581	0.868591	0.867538	0.868037	0.867295	0.86941	0.867794	0.868092	0.867894	0.869008	0.867239	0.869374	0.867689	0.86817	0.867313	0.869049	0.868776	0.867937
Aeromonas_salmonicida_subsp_salmonicida_strain_RS534	salmonicida	0.869829	0.868251	0.867589	0.867623	0.867413	0.867498	0.869574	0.867653	0.86749	0.868097	0.870764	0.868464	0.869437	0.867399	0.86744	0.870504	0.87009	0.870176	0.867455	0.871324	0.871409	0.86844	0.867481	0.870908	0.867615	0.868892	0.867982	0.867047	0.868937	0.867816	0.87102	0.868581	0.867505	0.868062	0.867264	0.869839	0.867778	0.868721	0.86786	0.870158	0.867221	0.869857	0.86772	0.86824	0.867262	0.869179	0.86941	0.868141
Aeromonas_salmonicida_subsp._salmonicida_A449	salmonicida	0.869033	0.868023	0.867208	0.867573	0.867368	0.867162	0.86814	0.867588	0.867495	0.867777	0.868998	0.868064	0.8679	0.867559	0.867148	0.868867	0.868536	0.86844	0.867243	0.869184	0.869972	0.868527	0.867068	0.869112	0.867313	0.868833	0.867887	0.866773	0.868575	0.867262	0.868195	0.867507	0.86739	0.867539	0.866843	0.867971	0.867596	0.868278	0.867327	0.869556	0.867074	0.868925	0.867548	0.867328	0.867127	0.868048	0.8688	0.868088
Aeromonas_salmonicida_subsp._salmonicida_CIP_103209	salmonicida	0.867837	0.86766	0.867426	0.867595	0.867382	0.867188	0.867556	0.867291	0.867486	0.867307	0.868135	0.867698	0.867535	0.867503	0.867297	0.867835	0.86845	0.867653	0.867326	0.868429	0.867992	0.867965	0.867291	0.86831	0.867492	0.868738	0.867978	0.866899	0.868391	0.867477	0.867888	0.867407	0.867504	0.867721	0.867068	0.867915	0.867661	0.867879	0.867494	0.868058	0.867067	0.868165	0.867679	0.867338	0.86754	0.867682	0.867753	0.86788
Aeromonas_salmonicida_subsp._salmonicida_strain_170-68	salmonicida	0.869184	0.8681	0.867555	0.867468	0.867466	0.867562	0.869263	0.867506	0.867632	0.867824	0.870692	0.867995	0.868953	0.867491	0.867486	0.86982	0.868478	0.867853	0.867465	0.868664	0.870425	0.868066	0.867514	0.870377	0.867688	0.868753	0.867934	0.867114	0.868625	0.867684	0.870739	0.868604	0.867631	0.86807	0.867279	0.869542	0.867865	0.868138	0.867958	0.86905	0.867285	0.86849	0.867809	0.868339	0.867374	0.869087	0.868857	0.867991
Aeromonas_salmonicida_subsp._salmonicida_strain_2009-157_K5	salmonicida	0.869132	0.868044	0.867418	0.867491	0.867417	0.867507	0.869219	0.867855	0.867539	0.867859	0.870577	0.868262	0.86901	0.867616	0.86746	0.869835	0.869525	0.869642	0.867714	0.870789	0.870416	0.869177	0.867406	0.870256	0.867532	0.871012	0.869122	0.867075	0.870778	0.867634	0.870651	0.868437	0.867551	0.867962	0.86707	0.86941	0.867811	0.869177	0.867878	0.869018	0.867163	0.869496	0.867982	0.868178	0.867298	0.869039	0.868945	0.868593
Aeromonas_salmonicida_subsp._salmonicida_strain_JF3517	salmonicida	0.870409	0.868376	0.867475	0.867634	0.867378	0.867447	0.869848	0.867676	0.867482	0.868104	0.871047	0.868075	0.868212	0.867361	0.867317	0.871133	0.869186	0.868471	0.867482	0.869307	0.872079	0.868453	0.867477	0.86905	0.86756	0.868856	0.868013	0.866983	0.869118	0.867671	0.868484	0.868742	0.86748	0.868071	0.867192	0.868371	0.867814	0.868843	0.867853	0.870454	0.867165	0.868898	0.86778	0.86841	0.867345	0.869328	0.869838	0.86807
Aeromonas_salmonicida_subsp._salmonicida_strain_m23067-09	salmonicida	0.867868	0.867772	0.867594	0.867586	0.867612	0.867543	0.867567	0.867614	0.867706	0.867596	0.868152	0.868034	0.867738	0.867644	0.867564	0.867848	0.868609	0.867866	0.867542	0.868752	0.873107	0.868286	0.867581	0.86838	0.867953	0.868775	0.867925	0.867161	0.868413	0.867628	0.86795	0.867614	0.867723	0.867916	0.866967	0.867923	0.867853	0.868326	0.868329	0.868296	0.867372	0.86858	0.867923	0.867476	0.867496	0.867776	0.867918	0.868111
Aeromonas_salmonicida_subsp._smithia_strain_JF4097	salmonicida	0.868873	0.86835	0.86787	0.867827	0.867569	0.867573	0.86889	0.867838	0.867544	0.868597	0.870244	0.868842	0.868384	0.867773	0.867778	0.869188	0.868564	0.868181	0.867631	0.868608	0.869883	0.868202	0.867738	0.870152	0.867815	0.86852	0.867822	0.867431	0.86872	0.868066	0.869553	0.868548	0.867541	0.867845	0.867572	0.868726	0.867972	0.868161	0.867863	0.868367	0.86762	0.869165	0.867997	0.868044	0.867444	0.868224	0.868632	0.868252
Aeromonas_schubertii_CECT_4240	schubertii	0.855051	0.855298	0.854977	0.854916	0.854907	0.854624	0.855062	0.85525	0.854932	0.855182	0.855163	0.855165	0.85527	0.854578	0.854754	0.855141	0.856178	0.85518	0.854511	0.854968	0.855402	0.85536	0.854793	0.855728	0.854626	0.855868	0.855444	0.855102	0.85569	0.85543	0.856008	0.855272	0.854973	0.854577	0.854644	0.855322	0.854303	0.855294	0.854591	0.854629	0.854532	0.855444	0.855629	0.855043	0.854406	0.855008	0.855552	0.854758
Aeromonas_schubertii_strain_ATCC_43700	schubertii	0.854744	0.854975	0.854666	0.854467	0.854145	0.854455	0.854737	0.854501	0.854304	0.854893	0.854929	0.854779	0.854881	0.853992	0.854397	0.854856	0.855449	0.854666	0.853794	0.85437	0.855187	0.854768	0.854599	0.855315	0.854478	0.85517	0.854738	0.85503	0.855253	0.855113	0.855649	0.855018	0.85432	0.854357	0.854354	0.855	0.853652	0.85488	0.854397	0.854357	0.854372	0.855211	0.854936	0.854679	0.853785	0.854702	0.85517	0.85424
Aeromonas_schubertii_strain_WL1483	schubertii	0.856117	0.857418	0.855371	0.85594	0.85543	0.855774	0.85687	0.856158	0.855857	0.85628	0.855526	0.856694	0.856704	0.855661	0.854643	0.85553	0.85589	0.855799	0.855869	0.856536	0.856334	0.855945	0.854625	0.855937	0.85598	0.856404	0.856425	0.855602	0.856885	0.856432	0.856455	0.856174	0.855472	0.854863	0.855042	0.856382	0.85603	0.856817	0.85617	0.856421	0.855298	0.856114	0.855647	0.8563	0.855232	0.856407	0.856471	0.856349
Aeromonas_simiae_CIP_107798	simiae	0.855813	0.855762	0.853024	0.854878	0.853038	0.853985	0.854902	0.854915	0.85289	0.855021	0.856002	0.854559	0.855527	0.853911	0.853677	0.857076	0.856092	0.856644	0.856124	0.857686	0.857732	0.855726	0.853109	0.856553	0.8536	0.854445	0.855155	0.854116	0.85728	0.854603	0.857025	0.854684	0.852913	0.854126	0.853121	0.854692	0.854229	0.85673	0.853688	0.855806	0.853351	0.856128	0.855071	0.853471	0.853524	0.854421	0.856557	0.855079
Aeromonas_sobria_CECT_4245	sobria	0.866027	0.866921	0.866232	0.866435	0.866552	0.866096	0.866589	0.86645	0.866314	0.866247	0.866347	0.866302	0.866831	0.865888	0.866039	0.86624	0.867041	0.866561	0.866399	0.867057	0.866183	0.866939	0.866171	0.865916	0.865971	0.868039	0.866816	0.86627	0.867715	0.865963	0.867609	0.865718	0.866352	0.86571	0.865234	0.866349	0.866253	0.866869	0.865733	0.866207	0.865652	0.866545	0.866696	0.86637	0.866608	0.866884	0.866068	0.866355
Aeromonas_sobria_strain_08005	sobria	0.865955	0.86687	0.866222	0.866441	0.866529	0.866059	0.866513	0.866468	0.866243	0.866191	0.866318	0.866264	0.866832	0.865924	0.865977	0.866212	0.866628	0.866491	0.866392	0.867019	0.866147	0.866857	0.866099	0.865864	0.865916	0.868067	0.866503	0.866222	0.867738	0.86592	0.867545	0.865637	0.866282	0.865665	0.865181	0.866307	0.865913	0.866871	0.865693	0.866177	0.865628	0.866552	0.866616	0.866274	0.86662	0.866849	0.866009	0.866247
Aeromonas_sp_EERV15	sobria	0.866981	0.866562	0.866536	0.866461	0.866547	0.866414	0.867513	0.866521	0.866399	0.866483	0.86738	0.867136	0.867671	0.866256	0.866383	0.867486	0.86701	0.866883	0.866853	0.867556	0.867803	0.867634	0.865953	0.867299	0.8663	0.869202	0.866894	0.866368	0.867713	0.866488	0.867564	0.866758	0.866426	0.866433	0.865949	0.866549	0.866318	0.867639	0.866502	0.867712	0.86579	0.867052	0.866392	0.867075	0.866764	0.868045	0.866562	0.866992
Aeromonas_sp_4287D	4287D	0.872022	0.87214	0.871891	0.872216	0.87199	0.871476	0.872327	0.872219	0.871755	0.872127	0.871644	0.872001	0.872032	0.871322	0.871704	0.871315	0.872085	0.871331	0.871739	0.871995	0.871969	0.872766	0.871712	0.871996	0.871999	0.872479	0.871865	0.872065	0.871872	0.871661	0.871944	0.871723	0.871771	0.871877	0.871588	0.871894	0.87195	0.872343	0.871598	0.871661	0.871502	0.871998	0.87168	0.872272	0.87269	0.871887	0.871866	0.871769
Aeromonas_sp_AE122	AE122	0.872533	0.872772	0.872117	0.873322	0.872254	0.872027	0.872774	0.873344	0.872156	0.873171	0.872451	0.872413	0.872977	0.871914	0.872095	0.872398	0.872693	0.871872	0.871746	0.872793	0.872644	0.872497	0.872258	0.872694	0.872231	0.873214	0.872853	0.872242	0.873453	0.872343	0.872599	0.87272	0.872142	0.872325	0.871958	0.872756	0.872506	0.872899	0.871757	0.872244	0.87228	0.872557	0.872227	0.873026	0.872967	0.872596	0.872399	0.872458
Aeromonas_sp_AE235	AE235	0.876006	0.875442	0.875348	0.875547	0.87562	0.876311	0.875599	0.875557	0.875572	0.875533	0.875867	0.875583	0.875687	0.875937	0.875514	0.876015	0.876009	0.876156	0.875705	0.875659	0.875682	0.876296	0.875564	0.876398	0.875575	0.875894	0.876188	0.87549	0.876398	0.87629	0.875601	0.875932	0.875587	0.875818	0.875137	0.876435	0.876015	0.876358	0.875707	0.875996	0.87571	0.876402	0.8762	0.875956	0.875666	0.875738	0.876247	0.875656
Aeromonas_tecta_CECT_7082	tecta	0.871098	0.871142	0.870377	0.871113	0.870374	0.870362	0.870963	0.871106	0.870517	0.870955	0.871347	0.870756	0.870898	0.87059	0.870888	0.871378	0.871349	0.871378	0.870782	0.870986	0.870803	0.870989	0.87042	0.871501	0.870477	0.870989	0.871124	0.87055	0.871834	0.871264	0.870801	0.870942	0.870735	0.870571	0.870522	0.871166	0.87043	0.871688	0.870819	0.870952	0.870733	0.871433	0.87133	0.87107	0.871454	0.871108	0.871166	0.870993
[truncated: 596 more columns]

## Sheet: S4
Table S4. Summary table of presence/absence of virulence genes and AMR genes
Sample.Name	T2SS	T2SS_exeA:o1	T2SS_exeB:o1	T2SS_exeC:o1	T2SS_exeD:o1	T2SS_exeF:o1	T2SS_exeG:o1	T2SS_exeH:o1	T2SS_exeI:o1	T2SS_exeJ:o1	T2SS_exeK:o1	T2SS_exeL:o1	T2SS_exeM:o1	T2SS_exeN:o1	T3SS	T3SS_acr1:o1	T3SS_acr2:o1	T3SS_acrH:o1	T3SS_acrR:o1	T3SS_acrV:o1	T3SS_aopB:o1	T3SS_aopD:o1	T3SS_aopN:o1	T3SS_ascB:o1	T3SS_ascC:o1	T3SS_ascD:o1	T3SS_ascF:o1	T3SS_ascG:o1	T3SS_ascH:o1	T3SS_ascJ:o1	T3SS_ascK:o1	T3SS_ascN:o1	T3SS_ascO:o1	T3SS_ascQ:o1	T3SS_ascR:o1	T3SS_ascS:o1	T3SS_ascT:o1	T3SS_ascU:o1	T3SS_ascV:o1	T3SS_ascY:o1	T3SS_ati1:o1	T3SS_ati2:o1	T3SS_exsA:o1	T3SS_exsB:o1	T3SS_exsD:o1	T3SS_exsE:o1	T6SS	T6SS_AHA_1828:o1	T6SS_AHA_1829:o1
703372	12	yes	no	yes	yes	yes	yes	yes	yes	yes	yes	yes	yes	yes	0	no	no	no	no	no	no	no	no	no	no	no	no	no	no	no	no	no	no	no	no	no	no	no	no	no	no	no	no	no	no	no	0	no	no
703790	12	yes	no	yes	yes	yes	yes	yes	yes	yes	yes	yes	yes	yes	0	no	no	no	no	no	no	no	no	no	no	no	no	no	no	no	no	no	no	no	no	no	no	no	no	no	no	no	no	no	no	no	0	no	no
702606	12	yes	no	yes	yes	yes	yes	yes	yes	yes	yes	yes	yes	yes	0	no	no	no	no	no	no	no	no	no	no	no	no	no	no	no	no	no	no	no	no	no	no	no	no	no	no	no	no	no	no	no	16	no	no
702607	12	yes	no	yes	yes	yes	yes	yes	yes	yes	yes	yes	yes	yes	0	no	no	no	no	no	no	no	no	no	no	no	no	no	no	no	no	no	no	no	no	no	no	no	no	no	no	no	no	no	no	no	0	no	no
702603	12	yes	yes	yes	yes	yes	yes	yes	yes	yes	yes	yes	yes	no	18	yes	yes	yes	yes	no	no	no	yes	no	yes	no	yes	no	no	yes	no	yes	yes	yes	yes	yes	yes	yes	yes	yes	no	no	yes	no	no	no	16	no	no
702610	12	yes	no	yes	yes	yes	yes	yes	yes	yes	yes	yes	yes	yes	0	no	no	no	no	no	no	no	no	no	no	no	no	no	no	no	no	no	no	no	no	no	no	no	no	no	no	no	no	no	no	no	16	no	no
702615	12	yes	no	yes	yes	yes	yes	yes	yes	yes	yes	yes	yes	yes	0	no	no	no	no	no	no	no	no	no	no	no	no	no	no	no	no	no	no	no	no	no	no	no	no	no	no	no	no	no	no	no	16	no	no
702650	12	yes	no	yes	yes	yes	yes	yes	yes	yes	yes	yes	yes	yes	0	no	no	no	no	no	no	no	no	no	no	no	no	no	no	no	no	no	no	no	no	no	no	no	no	no	no	no	no	no	no	no	0	no	no
702634	12	yes	no	yes	yes	yes	yes	yes	yes	yes	yes	yes	yes	yes	0	no	no	no	no	no	no	no	no	no	no	no	no	no	no	no	no	no	no	no	no	no	no	no	no	no	no	no	no	no	no	no	0	no	no
702653	13	yes	yes	yes	yes	yes	yes	yes	yes	yes	yes	yes	yes	yes	0	no	no	no	no	no	no	no	no	no	no	no	no	no	no	no	no	no	no	no	no	no	no	no	no	no	no	no	no	no	no	no	0	no	no
702637	12	yes	no	yes	yes	yes	yes	yes	yes	yes	yes	yes	yes	yes	0	no	no	no	no	no	no	no	no	no	no	no	no	no	no	no	no	no	no	no	no	no	no	no	no	no	no	no	no	no	no	no	16	no	no
702658	12	yes	no	yes	yes	yes	yes	yes	yes	yes	yes	yes	yes	yes	0	no	no	no	no	no	no	no	no	no	no	no	no	no	no	no	no	no	no	no	no	no	no	no	no	no	no	no	no	no	no	no	0	no	no
703908	12	yes	no	yes	yes	yes	yes	yes	yes	yes	yes	yes	yes	yes	0	no	no	no	no	no	no	no	no	no	no	no	no	no	no	no	no	no	no	no	no	no	no	no	no	no	no	no	no	no	no	no	0	no	no
702755	12	yes	no	yes	yes	yes	yes	yes	yes	yes	yes	yes	yes	yes	0	no	no	no	no	no	no	no	no	no	no	no	no	no	no	no	no	no	no	no	no	no	no	no	no	no	no	no	no	no	no	no	0	no	no
702795	13	yes	yes	yes	yes	yes	yes	yes	yes	yes	yes	yes	yes	yes	0	no	no	no	no	no	no	no	no	no	no	no	no	no	no	no	no	no	no	no	no	no	no	no	no	no	no	no	no	no	no	no	18	yes	yes
702691	12	yes	yes	yes	yes	yes	yes	yes	yes	yes	yes	yes	yes	no	0	no	no	no	no	no	no	no	no	no	no	no	no	no	no	no	no	no	no	no	no	no	no	no	no	no	no	no	no	no	no	no	18	yes	yes
702871	12	yes	no	yes	yes	yes	yes	yes	yes	yes	yes	yes	yes	yes	0	no	no	no	no	no	no	no	no	no	no	no	no	no	no	no	no	no	no	no	no	no	no	no	no	no	no	no	no	no	no	no	0	no	no
702847	13	yes	yes	yes	yes	yes	yes	yes	yes	yes	yes	yes	yes	yes	19	yes	yes	yes	yes	no	no	no	yes	yes	yes	no	yes	no	no	yes	no	yes	yes	yes	yes	yes	yes	yes	yes	yes	no	no	yes	no	no	no	16	no	no
702880	13	yes	yes	yes	yes	yes	yes	yes	yes	yes	yes	yes	yes	yes	0	no	no	no	no	no	no	no	no	no	no	no	no	no	no	no	no	no	no	no	no	no	no	no	no	no	no	no	no	no	no	no	0	no	no
702870	12	yes	no	yes	yes	yes	yes	yes	yes	yes	yes	yes	yes	yes	0	no	no	no	no	no	no	no	no	no	no	no	no	no	no	no	no	no	no	no	no	no	no	no	no	no	no	no	no	no	no	no	16	no	no
702911	12	yes	no	yes	yes	yes	yes	yes	yes	yes	yes	yes	yes	yes	0	no	no	no	no	no	no	no	no	no	no	no	no	no	no	no	no	no	no	no	no	no	no	no	no	no	no	no	no	no	no	no	0	no	no
702903	12	yes	no	yes	yes	yes	yes	yes	yes	yes	yes	yes	yes	yes	0	no	no	no	no	no	no	no	no	no	no	no	no	no	no	no	no	no	no	no	no	no	no	no	no	no	no	no	no	no	no	no	16	no	no
702925	12	yes	no	yes	yes	yes	yes	yes	yes	yes	yes	yes	yes	yes	0	no	no	no	no	no	no	no	no	no	no	no	no	no	no	no	no	no	no	no	no	no	no	no	no	no	no	no	no	no	no	no	16	no	no
703833	13	yes	yes	yes	yes	yes	yes	yes	yes	yes	yes	yes	yes	yes	0	no	no	no	no	no	no	no	no	no	no	no	no	no	no	no	no	no	no	no	no	no	no	no	no	no	no	no	no	no	no	no	0	no	no
702995	12	yes	no	yes	yes	yes	yes	yes	yes	yes	yes	yes	yes	yes	0	no	no	no	no	no	no	no	no	no	no	no	no	no	no	no	no	no	no	no	no	no	no	no	no	no	no	no	no	no	no	no	0	no	no
702277	12	yes	no	yes	yes	yes	yes	yes	yes	yes	yes	yes	yes	yes	0	no	no	no	no	no	no	no	no	no	no	no	no	no	no	no	no	no	no	no	no	no	no	no	no	no	no	no	no	no	no	no	0	no	no
703040	12	yes	no	yes	yes	yes	yes	yes	yes	yes	yes	yes	yes	yes	0	no	no	no	no	no	no	no	no	no	no	no	no	no	no	no	no	no	no	no	no	no	no	no	no	no	no	no	no	no	no	no	0	no	no
703061	12	yes	no	yes	yes	yes	yes	yes	yes	yes	yes	yes	yes	yes	0	no	no	no	no	no	no	no	no	no	no	no	no	no	no	no	no	no	no	no	no	no	no	no	no	no	no	no	no	no	no	no	16	no	no
703088	13	yes	yes	yes	yes	yes	yes	yes	yes	yes	yes	yes	yes	yes	29	yes	yes	yes	yes	yes	yes	yes	yes	yes	yes	yes	yes	yes	yes	yes	yes	yes	yes	yes	yes	yes	yes	yes	yes	yes	no	no	yes	yes	yes	yes	15	no	no
703101	12	yes	no	yes	yes	yes	yes	yes	yes	yes	yes	yes	yes	yes	0	no	no	no	no	no	no	no	no	no	no	no	no	no	no	no	no	no	no	no	no	no	no	no	no	no	no	no	no	no	no	no	0	no	no
703272	12	yes	yes	yes	yes	yes	yes	yes	yes	yes	yes	yes	yes	no	0	no	no	no	no	no	no	no	no	no	no	no	no	no	no	no	no	no	no	no	no	no	no	no	no	no	no	no	no	no	no	no	18	yes	yes
703129	12	yes	no	yes	yes	yes	yes	yes	yes	yes	yes	yes	yes	yes	0	no	no	no	no	no	no	no	no	no	no	no	no	no	no	no	no	no	no	no	no	no	no	no	no	no	no	no	no	no	no	no	0	no	no
703287	13	yes	yes	yes	yes	yes	yes	yes	yes	yes	yes	yes	yes	yes	0	no	no	no	no	no	no	no	no	no	no	no	no	no	no	no	no	no	no	no	no	no	no	no	no	no	no	no	no	no	no	no	0	no	no
703140	12	yes	no	yes	yes	yes	yes	yes	yes	yes	yes	yes	yes	yes	0	no	no	no	no	no	no	no	no	no	no	no	no	no	no	no	no	no	no	no	no	no	no	no	no	no	no	no	no	no	no	no	0	no	no
703872	13	yes	yes	yes	yes	yes	yes	yes	yes	yes	yes	yes	yes	yes	0	no	no	no	no	no	no	no	no	no	no	no	no	no	no	no	no	no	no	no	no	no	no	no	no	no	no	no	no	no	no	no	18	yes	yes
703302	12	yes	no	yes	yes	yes	yes	yes	yes	yes	yes	yes	yes	yes	0	no	no	no	no	no	no	no	no	no	no	no	no	no	no	no	no	no	no	no	no	no	no	no	no	no	no	no	no	no	no	no	16	no	no
703403	12	yes	no	yes	yes	yes	yes	yes	yes	yes	yes	yes	yes	yes	0	no	no	no	no	no	no	no	no	no	no	no	no	no	no	no	no	no	no	no	no	no	no	no	no	no	no	no	no	no	no	no	0	no	no
703317	12	yes	no	yes	yes	yes	yes	yes	yes	yes	yes	yes	yes	yes	0	no	no	no	no	no	no	no	no	no	no	no	no	no	no	no	no	no	no	no	no	no	no	no	no	no	no	no	no	no	no	no	16	no	no
703249	13	yes	yes	yes	yes	yes	yes	yes	yes	yes	yes	yes	yes	yes	22	yes	yes	yes	yes	yes	yes	no	yes	yes	yes	yes	yes	no	no	yes	no	yes	yes	yes	yes	yes	yes	yes	yes	yes	no	no	yes	no	no	no	16	no	no
703464	13	yes	yes	yes	yes	yes	yes	yes	yes	yes	yes	yes	yes	yes	18	yes	yes	yes	yes	no	no	no	yes	no	yes	no	yes	no	no	yes	no	yes	yes	yes	yes	yes	yes	yes	yes	yes	no	no	yes	no	no	no	16	no	no
703339	12	yes	no	yes	yes	yes	yes	yes	yes	yes	yes	yes	yes	yes	0	no	no	no	no	no	no	no	no	no	no	no	no	no	no	no	no	no	no	no	no	no	no	no	no	no	no	no	no	no	no	no	0	no	no
703089	12	yes	no	yes	yes	yes	yes	yes	yes	yes	yes	yes	yes	yes	0	no	no	no	no	no	no	no	no	no	no	no	no	no	no	no	no	no	no	no	no	no	no	no	no	no	no	no	no	no	no	no	0	no	no
703201	12	yes	no	yes	yes	yes	yes	yes	yes	yes	yes	yes	yes	yes	0	no	no	no	no	no	no	no	no	no	no	no	no	no	no	no	no	no	no	no	no	no	no	no	no	no	no	no	no	no	no	no	16	no	no
704263	12	yes	no	yes	yes	yes	yes	yes	yes	yes	yes	yes	yes	yes	0	no	no	no	no	no	no	no	no	no	no	no	no	no	no	no	no	no	no	no	no	no	no	no	no	no	no	no	no	no	no	no	0	no	no
703102	12	yes	no	yes	yes	yes	yes	yes	yes	yes	yes	yes	yes	yes	0	no	no	no	no	no	no	no	no	no	no	no	no	no	no	no	no	no	no	no	no	no	no	no	no	no	no	no	no	no	no	no	0	no	no
703809	12	yes	no	yes	yes	yes	yes	yes	yes	yes	yes	yes	yes	yes	0	no	no	no	no	no	no	no	no	no	no	no	no	no	no	no	no	no	no	no	no	no	no	no	no	no	no	no	no	no	no	no	0	no	no
703103	12	yes	no	yes	yes	yes	yes	yes	yes	yes	yes	yes	yes	yes	0	no	no	no	no	no	no	no	no	no	no	no	no	no	no	no	no	no	no	no	no	no	no	no	no	no	no	no	no	no	no	no	0	no	no
703107	13	yes	yes	yes	yes	yes	yes	yes	yes	yes	yes	yes	yes	yes	29	yes	yes	yes	yes	yes	yes	yes	yes	yes	yes	yes	yes	yes	yes	yes	yes	yes	yes	yes	yes	yes	yes	yes	yes	yes	no	no	yes	yes	yes	yes	0	no	no
703274	12	yes	no	yes	yes	yes	yes	yes	yes	yes	yes	yes	yes	yes	0	no	no	no	no	no	no	no	no	no	no	no	no	no	no	no	no	no	no	no	no	no	no	no	no	no	no	no	no	no	no	no	16	no	no
703125	12	yes	no	yes	yes	yes	yes	yes	yes	yes	yes	yes	yes	yes	0	no	no	no	no	no	no	no	no	no	no	no	no	no	no	no	no	no	no	no	no	no	no	no	no	no	no	no	no	no	no	no	16	no	no
703226	12	yes	yes	yes	yes	yes	yes	yes	yes	yes	yes	yes	yes	no	0	no	no	no	no	no	no	no	no	no	no	no	no	no	no	no	no	no	no	no	no	no	no	no	no	no	no	no	no	no	no	no	18	yes	yes
703132	13	yes	yes	yes	yes	yes	yes	yes	yes	yes	yes	yes	yes	yes	29	yes	yes	yes	yes	yes	yes	yes	yes	yes	yes	yes	yes	yes	yes	yes	yes	yes	yes	yes	yes	yes	yes	yes	yes	yes	no	no	yes	yes	yes	yes	15	no	no
703142	12	yes	no	yes	yes	yes	yes	yes	yes	yes	yes	yes	yes	yes	0	no	no	no	no	no	no	no	no	no	no	no	no	no	no	no	no	no	no	no	no	no	no	no	no	no	no	no	no	no	no	no	16	no	no
703236	12	yes	no	yes	yes	yes	yes	yes	yes	yes	yes	yes	yes	yes	0	no	no	no	no	no	no	no	no	no	no	no	no	no	no	no	no	no	no	no	no	no	no	no	no	no	no	no	no	no	no	no	0	no	no
703241	13	yes	yes	yes	yes	yes	yes	yes	yes	yes	yes	yes	yes	yes	0	no	no	no	no	no	no	no	no	no	no	no	no	no	no	no	no	no	no	no	no	no	no	no	no	no	no	no	no	no	no	no	0	no	no
703853	13	yes	yes	yes	yes	yes	yes	yes	yes	yes	yes	yes	yes	yes	29	yes	yes	yes	yes	yes	yes	yes	yes	yes	yes	yes	yes	yes	yes	yes	yes	yes	yes	yes	yes	yes	yes	yes	yes	yes	no	no	yes	yes	yes	yes	0	no	no
703476	13	yes	yes	yes	yes	yes	yes	yes	yes	yes	yes	yes	yes	yes	29	yes	yes	yes	yes	yes	yes	yes	yes	yes	yes	yes	yes	yes	yes	yes	yes	yes	yes	yes	yes	yes	yes	yes	yes	yes	no	no	yes	yes	yes	yes	0	no	no
703427	13	yes	yes	yes	yes	yes	yes	yes	yes	yes	yes	yes	yes	yes	0	no	no	no	no	no	no	no	no	no	no	no	no	no	no	no	no	no	no	no	no	no	no	no	no	no	no	no	no	no	no	no	0	no	no
703439	12	yes	no	yes	yes	yes	yes	yes	yes	yes	yes	yes	yes	yes	0	no	no	no	no	no	no	no	no	no	no	no	no	no	no	no	no	no	no	no	no	no	no	no	no	no	no	no	no	no	no	no	16	no	no
703352	12	yes	yes	yes	yes	yes	yes	yes	yes	yes	yes	yes	yes	no	0	no	no	no	no	no	no	no	no	no	no	no	no	no	no	no	no	no	no	no	no	no	no	no	no	no	no	no	no	no	no	no	19	yes	yes
703499	13	yes	yes	yes	yes	yes	yes	yes	yes	yes	yes	yes	yes	yes	0	no	no	no	no	no	no	no	no	no	no	no	no	no	no	no	no	no	no	no	no	no	no	no	no	no	no	no	no	no	no	no	0	no	no
703524	12	yes	no	yes	yes	yes	yes	yes	yes	yes	yes	yes	yes	yes	0	no	no	no	no	no	no	no	no	no	no	no	no	no	no	no	no	no	no	no	no	no	no	no	no	no	no	no	no	no	no	no	0	no	no
703353	13	yes	yes	yes	yes	yes	yes	yes	yes	yes	yes	yes	yes	yes	29	yes	yes	yes	yes	yes	yes	yes	yes	yes	yes	yes	yes	yes	yes	yes	yes	yes	yes	yes	yes	yes	yes	yes	yes	yes	no	no	yes	yes	yes	yes	15	no	no
703362	13	yes	yes	yes	yes	yes	yes	yes	yes	yes	yes	yes	yes	yes	29	yes	yes	yes	yes	yes	yes	yes	yes	yes	yes	yes	yes	yes	yes	yes	yes	yes	yes	yes	yes	yes	yes	yes	yes	yes	no	no	yes	yes	yes	yes	0	no	no
703340	12	yes	no	yes	yes	yes	yes	yes	yes	yes	yes	yes	yes	yes	0	no	no	no	no	no	no	no	no	no	no	no	no	no	no	no	no	no	no	no	no	no	no	no	no	no	no	no	no	no	no	no	16	no	no
703530	12	yes	no	yes	yes	yes	yes	yes	yes	yes	yes	yes	yes	yes	0	no	no	no	no	no	no	no	no	no	no	no	no	no	no	no	no	no	no	no	no	no	no	no	no	no	no	no	no	no	no	no	0	no	no
703856	13	yes	yes	yes	yes	yes	yes	yes	yes	yes	yes	yes	yes	yes	29	yes	yes	yes	yes	yes	yes	yes	yes	yes	yes	yes	yes	yes	yes	yes	yes	yes	yes	yes	yes	yes	yes	yes	yes	yes	no	no	yes	yes	yes	yes	0	no	no
703548	12	yes	no	yes	yes	yes	yes	yes	yes	yes	yes	yes	yes	yes	0	no	no	no	no	no	no	no	no	no	no	no	no	no	no	no	no	no	no	no	no	no	no	no	no	no	no	no	no	no	no	no	16	no	no
703569	12	yes	no	yes	yes	yes	yes	yes	yes	yes	yes	yes	yes	yes	0	no	no	no	no	no	no	no	no	no	no	no	no	no	no	no	no	no	no	no	no	no	no	no	no	no	no	no	no	no	no	no	16	no	no
703394	13	yes	yes	yes	yes	yes	yes	yes	yes	yes	yes	yes	yes	yes	29	yes	yes	yes	yes	yes	yes	yes	yes	yes	yes	yes	yes	yes	yes	yes	yes	yes	yes	yes	yes	yes	yes	yes	yes	yes	no	no	yes	yes	yes	yes	15	no	no
703579	12	yes	no	yes	yes	yes	yes	yes	yes	yes	yes	yes	yes	yes	0	no	no	no	no	no	no	no	no	no	no	no	no	no	no	no	no	no	no	no	no	no	no	no	no	no	no	no	no	no	no	no	16	no	no
703640	12	yes	no	yes	yes	yes	yes	yes	yes	yes	yes	yes	yes	yes	0	no	no	no	no	no	no	no	no	no	no	no	no	no	no	no	no	no	no	no	no	no	no	no	no	no	no	no	no	no	no	no	0	no	no
703644	12	yes	no	yes	yes	yes	yes	yes	yes	yes	yes	yes	yes	yes	0	no	no	no	no	no	no	no	no	no	no	no	no	no	no	no	no	no	no	no	no	no	no	no	no	no	no	no	no	no	no	no	0	no	no
703819	12	yes	no	yes	yes	yes	yes	yes	yes	yes	yes	yes	yes	yes	0	no	no	no	no	no	no	no	no	no	no	no	no	no	no	no	no	no	no	no	no	no	no	no	no	no	no	no	no	no	no	no	0	no	no
703652	12	yes	no	yes	yes	yes	yes	yes	yes	yes	yes	yes	yes	yes	0	no	no	no	no	no	no	no	no	no	no	no	no	no	no	no	no	no	no	no	no	no	no	no	no	no	no	no	no	no	no	no	0	no	no
703723	13	yes	yes	yes	yes	yes	yes	yes	yes	yes	yes	yes	yes	yes	29	yes	yes	yes	yes	yes	yes	yes	yes	yes	yes	yes	yes	yes	yes	yes	yes	yes	yes	yes	yes	yes	yes	yes	yes	yes	no	no	yes	yes	yes	yes	15	no	no
703603	12	yes	no	yes	yes	yes	yes	yes	yes	yes	yes	yes	yes	yes	0	no	no	no	no	no	no	no	no	no	no	no	no	no	no	no	no	no	no	no	no	no	no	no	no	no	no	no	no	no	no	no	0	no	no
703948	13	yes	yes	yes	yes	yes	yes	yes	yes	yes	yes	yes	yes	yes	28	yes	yes	yes	yes	yes	yes	yes	yes	yes	yes	yes	no	yes	yes	yes	yes	yes	yes	yes	yes	yes	yes	yes	yes	yes	no	no	yes	yes	yes	yes	0	no	no
703729	12	yes	yes	yes	yes	yes	yes	yes	yes	yes	yes	yes	yes	no	19	yes	yes	yes	yes	no	no	no	yes	yes	yes	no	yes	no	no	yes	no	yes	yes	yes	yes	yes	yes	yes	yes	yes	no	no	yes	no	no	no	16	no	no
703730	12	yes	no	yes	yes	yes	yes	yes	yes	yes	yes	yes	yes	yes	0	no	no	no	no	no	no	no	no	no	no	no	no	no	no	no	no	no	no	no	no	no	no	no	no	no	no	no	no	no	no	no	0	no	no
703736	13	yes	yes	yes	yes	yes	yes	yes	yes	yes	yes	yes	yes	yes	0	no	no	no	no	no	no	no	no	no	no	no	no	no	no	no	no	no	no	no	no	no	no	no	no	no	no	no	no	no	no	no	0	no	no
703679	12	yes	no	yes	yes	yes	yes	yes	yes	yes	yes	yes	yes	yes	0	no	no	no	no	no	no	no	no	no	no	no	no	no	no	no	no	no	no	no	no	no	no	no	no	no	no	no	no	no	no	no	0	no	no
703821	12	yes	no	yes	yes	yes	yes	yes	yes	yes	yes	yes	yes	yes	0	no	no	no	no	no	no	no	no	no	no	no	no	no	no	no	no	no	no	no	no	no	no	no	no	no	no	no	no	no	no	no	0	no	no
703776	12	yes	no	yes	yes	yes	yes	yes	yes	yes	yes	yes	yes	yes	0	no	no	no	no	no	no	no	no	no	no	no	no	no	no	no	no	no	no	no	no	no	no	no	no	no	no	no	no	no	no	no	16	no	no
703787	12	yes	no	yes	yes	yes	yes	yes	yes	yes	yes	yes	yes	yes	0	no	no	no	no	no	no	no	no	no	no	no	no	no	no	no	no	no	no	no	no	no	no	no	no	no	no	no	no	no	no	no	16	no	no
703993	12	yes	no	yes	yes	yes	yes	yes	yes	yes	yes	yes	yes	yes	0	no	no	no	no	no	no	no	no	no	no	no	no	no	no	no	no	no	no	no	no	no	no	no	no	no	no	no	no	no	no	no	0	no	no
703913	13	yes	yes	yes	yes	yes	yes	yes	yes	yes	yes	yes	yes	yes	29	yes	yes	yes	yes	yes	yes	yes	yes	yes	yes	yes	yes	yes	yes	yes	yes	yes	yes	yes	yes	yes	yes	yes	yes	yes	no	no	yes	yes	yes	yes	0	no	no
703974	13	yes	yes	yes	yes	yes	yes	yes	yes	yes	yes	yes	yes	yes	18	yes	yes	yes	yes	no	no	no	yes	no	yes	no	yes	no	no	yes	no	yes	yes	yes	yes	yes	yes	yes	yes	yes	no	no	yes	no	no	no	16	no	no
703914	12	yes	no	yes	yes	yes	yes	yes	yes	yes	yes	yes	yes	yes	0	no	no	no	no	no	no	no	no	no	no	no	no	no	no	no	no	no	no	no	no	no	no	no	no	no	no	no	no	no	no	no	0	no	no
703986	13	yes	yes	yes	yes	yes	yes	yes	yes	yes	yes	yes	yes	yes	29	yes	yes	yes	yes	yes	yes	yes	yes	yes	yes	yes	yes	yes	yes	yes	yes	yes	yes	yes	yes	yes	yes	yes	yes	yes	no	no	yes	yes	yes	yes	15	no	no
704054	13	yes	yes	yes	yes	yes	yes	yes	yes	yes	yes	yes	yes	yes	29	yes	yes	yes	yes	yes	yes	yes	yes	yes	yes	yes	yes	yes	yes	yes	yes	yes	yes	yes	yes	yes	yes	yes	yes	yes	no	no	yes	yes	yes	yes	15	no	no
704051	12	yes	no	yes	yes	yes	yes	yes	yes	yes	yes	yes	yes	yes	0	no	no	no	no	no	no	no	no	no	no	no	no	no	no	no	no	no	no	no	no	no	no	no	no	no	no	no	no	no	no	no	0	no	no
704055	12	yes	no	yes	yes	yes	yes	yes	yes	yes	yes	yes	yes	yes	0	no	no	no	no	no	no	no	no	no	no	no	no	no	no	no	no	no	no	no	no	no	no	no	no	no	no	no	no	no	no	no	0	no	no
704116	12	yes	no	yes	yes	yes	yes	yes	yes	yes	yes	yes	yes	yes	0	no	no	no	no	no	no	no	no	no	no	no	no	no	no	no	no	no	no	no	no	no	no	no	no	no	no	no	no	no	no	no	0	no	no
703917	12	yes	no	yes	yes	yes	yes	yes	yes	yes	yes	yes	yes	yes	0	no	no	no	no	no	no	no	no	no	no	no	no	no	no	no	no	no	no	no	no	no	no	no	no	no	no	no	no	no	no	no	0	no	no
704022	13	yes	yes	yes	yes	yes	yes	yes	yes	yes	yes	yes	yes	yes	29	yes	yes	yes	yes	yes	yes	yes	yes	yes	yes	yes	yes	yes	yes	yes	yes	yes	yes	yes	yes	yes	yes	yes	yes	yes	no	no	yes	yes	yes	yes	0	no	no
703930	12	yes	no	yes	yes	yes	yes	yes	yes	yes	yes	yes	yes	yes	0	no	no	no	no	no	no	no	no	no	no	no	no	no	no	no	no	no	no	no	no	no	no	no	no	no	no	no	no	no	no	no	0	no	no
704158	12	yes	no	yes	yes	yes	yes	yes	yes	yes	yes	yes	yes	yes	0	no	no	no	no	no	no	no	no	no	no	no	no	no	no	no	no	no	no	no	no	no	no	no	no	no	no	no	no	no	no	no	0	no	no
704032	12	yes	no	yes	yes	yes	yes	yes	yes	yes	yes	yes	yes	yes	0	no	no	no	no	no	no	no	no	no	no	no	no	no	no	no	no	no	no	no	no	no	no	no	no	no	no	no	no	no	no	no	0	no	no
704011	12	yes	no	yes	yes	yes	yes	yes	yes	yes	yes	yes	yes	yes	0	no	no	no	no	no	no	no	no	no	no	no	no	no	no	no	no	no	no	no	no	no	no	no	no	no	no	no	no	no	no	no	0	no	no
704161	12	yes	no	yes	yes	yes	yes	yes	yes	yes	yes	yes	yes	yes	0	no	no	no	no	no	no	no	no	no	no	no	no	no	no	no	no	no	no	no	no	no	no	no	no	no	no	no	no	no	no	no	0	no	no
704163	13	yes	yes	yes	yes	yes	yes	yes	yes	yes	yes	yes	yes	yes	29	yes	yes	yes	yes	yes	yes	yes	yes	yes	yes	yes	yes	yes	yes	yes	yes	yes	yes	yes	yes	yes	yes	yes	yes	yes	no	no	yes	yes	yes	yes	15	no	no
704068	12	yes	no	yes	yes	yes	yes	yes	yes	yes	yes	yes	yes	yes	0	no	no	no	no	no	no	no	no	no	no	no	no	no	no	no	no	no	no	no	no	no	no	no	no	no	no	no	no	no	no	no	0	no	no
704170	13	yes	yes	yes	yes	yes	yes	yes	yes	yes	yes	yes	yes	yes	0	no	no	no	no	no	no	no	no	no	no	no	no	no	no	no	no	no	no	no	no	no	no	no	no	no	no	no	no	no	no	no	15	no	no
704134	12	yes	no	yes	yes	yes	yes	yes	yes	yes	yes	yes	yes	yes	0	no	no	no	no	no	no	no	no	no	no	no	no	no	no	no	no	no	no	no	no	no	no	no	no	no	no	no	no	no	no	no	0	no	no
704174	13	yes	yes	yes	yes	yes	yes	yes	yes	yes	yes	yes	yes	yes	29	yes	yes	yes	yes	yes	yes	yes	yes	yes	yes	yes	yes	yes	yes	yes	yes	yes	yes	yes	yes	yes	yes	yes	yes	yes	no	no	yes	yes	yes	yes	15	no	no
704141	13	yes	yes	yes	yes	yes	yes	yes	yes	yes	yes	yes	yes	yes	0	no	no	no	no	no	no	no	no	no	no	no	no	no	no	no	no	no	no	no	no	no	no	no	no	no	no	no	no	no	no	no	0	no	no
704070	12	yes	no	yes	yes	yes	yes	yes	yes	yes	yes	yes	yes	yes	0	no	no	no	no	no	no	no	no	no	no	no	no	no	no	no	no	no	no	no	no	no	no	no	no	no	no	no	no	no	no	no	0	no	no
704186	12	yes	no	yes	yes	yes	yes	yes	yes	yes	yes	yes	yes	yes	0	no	no	no	no	no	no	no	no	no	no	no	no	no	no	no	no	no	no	no	no	no	no	no	no	no	no	no	no	no	no	no	0	no	no
704081	12	yes	no	yes	yes	yes	yes	yes	yes	yes	yes	yes	yes	yes	0	no	no	no	no	no	no	no	no	no	no	no	no	no	no	no	no	no	no	no	no	no	no	no	no	no	no	no	no	no	no	no	0	no	no
703376	12	yes	no	yes	yes	yes	yes	yes	yes	yes	yes	yes	yes	yes	0	no	no	no	no	no	no	no	no	no	no	no	no	no	no	no	no	no	no	no	no	no	no	no	no	no	no	no	no	no	no	no	16	no	no
704012	13	yes	yes	yes	yes	yes	yes	yes	yes	yes	yes	yes	yes	yes	29	yes	yes	yes	yes	yes	yes	yes	yes	yes	yes	yes	yes	yes	yes	yes	yes	yes	yes	yes	yes	yes	yes	yes	yes	yes	no	no	yes	yes	yes	yes	15	no	no
702106	12	yes	no	yes	yes	yes	yes	yes	yes	yes	yes	yes	yes	yes	0	no	no	no	no	no	no	no	no	no	no	no	no	no	no	no	no	no	no	no	no	no	no	no	no	no	no	no	no	no	no	no	0	no	no
702030	12	yes	no	yes	yes	yes	yes	yes	yes	yes	yes	yes	yes	yes	0	no	no	no	no	no	no	no	no	no	no	no	no	no	no	no	no	no	no	no	no	no	no	no	no	no	no	no	no	no	no	no	0	no	no
702363	12	yes	no	yes	yes	yes	yes	yes	yes	yes	yes	yes	yes	yes	0	no	no	no	no	no	no	no	no	no	no	no	no	no	no	no	no	no	no	no	no	no	no	no	no	no	no	no	no	no	no	no	0	no	no
703041	12	yes	no	yes	yes	yes	yes	yes	yes	yes	yes	yes	yes	yes	0	no	no	no	no	no	no	no	no	no	no	no	no	no	no	no	no	no	no	no	no	no	no	no	no	no	no	no	no	no	no	no	0	no	no
703281	13	yes	yes	yes	yes	yes	yes	yes	yes	yes	yes	yes	yes	yes	29	yes	yes	yes	yes	yes	yes	yes	yes	yes	yes	yes	yes	yes	yes	yes	yes	yes	yes	yes	yes	yes	yes	yes	yes	yes	no	no	yes	yes	yes	yes	15	no	no
703004	12	yes	no	yes	yes	yes	yes	yes	yes	yes	yes	yes	yes	yes	0	no	no	no	no	no	no	no	no	no	no	no	no	no	no	no	no	no	no	no	no	no	no	no	no	no	no	no	no	no	no	no	0	no	no
700019	13	yes	yes	yes	yes	yes	yes	yes	yes	yes	yes	yes	yes	yes	0	no	no	no	no	no	no	no	no	no	no	no	no	no	no	no	no	no	no	no	no	no	no	no	no	no	no	no	no	no	no	no	0	no	no
700023	12	yes	no	yes	yes	yes	yes	yes	yes	yes	yes	yes	yes	yes	0	no	no	no	no	no	no	no	no	no	no	no	no	no	no	no	no	no	no	no	no	no	no	no	no	no	no	no	no	no	no	no	16	no	no
700049	12	yes	no	yes	yes	yes	yes	yes	yes	yes	yes	yes	yes	yes	0	no	no	no	no	no	no	no	no	no	no	no	no	no	no	no	no	no	no	no	no	no	no	no	no	no	no	no	no	no	no	no	0	no	no
700055	12	yes	no	yes	yes	yes	yes	yes	yes	yes	yes	yes	yes	yes	0	no	no	no	no	no	no	no	no	no	no	no	no	no	no	no	no	no	no	no	no	no	no	no	no	no	no	no	no	no	no	no	0	no	no
704013	12	yes	no	yes	yes	yes	yes	yes	yes	yes	yes	yes	yes	yes	0	no	no	no	no	no	no	no	no	no	no	no	no	no	no	no	no	no	no	no	no	no	no	no	no	no	no	no	no	no	no	no	0	no	no
700390	12	yes	no	yes	yes	yes	yes	yes	yes	yes	yes	yes	yes	yes	0	no	no	no	no	no	no	no	no	no	no	no	no	no	no	no	no	no	no	no	no	no	no	no	no	no	no	no	no	no	no	no	0	no	no
700157	12	yes	no	yes	yes	yes	yes	yes	yes	yes	yes	yes	yes	yes	0	no	no	no	no	no	no	no	no	no	no	no	no	no	no	no	no	no	no	no	no	no	no	no	no	no	no	no	no	no	no	no	0	no	no
700060	12	yes	yes	yes	yes	yes	yes	yes	yes	yes	yes	yes	yes	no	0	no	no	no	no	no	no	no	no	no	no	no	no	no	no	no	no	no	no	no	no	no	no	no	no	no	no	no	no	no	no	no	18	yes	yes
700144	12	yes	no	yes	yes	yes	yes	yes	yes	yes	yes	yes	yes	yes	0	no	no	no	no	no	no	no	no	no	no	no	no	no	no	no	no	no	no	no	no	no	no	no	no	no	no	no	no	no	no	no	16	no	no
700006	12	yes	no	yes	yes	yes	yes	yes	yes	yes	yes	yes	yes	yes	0	no	no	no	no	no	no	no	no	no	no	no	no	no	no	no	no	no	no	no	no	no	no	no	no	no	no	no	no	no	no	no	0	no	no
700108	12	yes	no	yes	yes	yes	yes	yes	yes	yes	yes	yes	yes	yes	0	no	no	no	no	no	no	no	no	no	no	no	no	no	no	no	no	no	no	no	no	no	no	no	no	no	no	no	no	no	no	no	0	no	no
700323	12	yes	no	yes	yes	yes	yes	yes	yes	yes	yes	yes	yes	yes	0	no	no	no	no	no	no	no	no	no	no	no	no	no	no	no	no	no	no	no	no	no	no	no	no	no	no	no	no	no	no	no	0	no	no
700158	12	yes	no	yes	yes	yes	yes	yes	yes	yes	yes	yes	yes	yes	0	no	no	no	no	no	no	no	no	no	no	no	no	no	no	no	no	no	no	no	no	no	no	no	no	no	no	no	no	no	no	no	16	no	no
700355	12	yes	no	yes	yes	yes	yes	yes	yes	yes	yes	yes	yes	yes	0	no	no	no	no	no	no	no	no	no	no	no	no	no	no	no	no	no	no	no	no	no	no	no	no	no	no	no	no	no	no	no	0	no	no
700153	12	yes	no	yes	yes	yes	yes	yes	yes	yes	yes	yes	yes	yes	0	no	no	no	no	no	no	no	no	no	no	no	no	no	no	no	no	no	no	no	no	no	no	no	no	no	no	no	no	no	no	no	0	no	no
704122	12	yes	no	yes	yes	yes	yes	yes	yes	yes	yes	yes	yes	yes	0	no	no	no	no	no	no	no	no	no	no	no	no	no	no	no	no	no	no	no	no	no	no	no	no	no	no	no	no	no	no	no	16	no	no
700219	13	yes	yes	yes	yes	yes	yes	yes	yes	yes	yes	yes	yes	yes	19	yes	yes	yes	yes	no	no	no	yes	yes	yes	no	yes	no	no	yes	no	yes	yes	yes	yes	yes	yes	yes	yes	yes	no	no	yes	no	no	no	16	no	no
700359	12	yes	no	yes	yes	yes	yes	yes	yes	yes	yes	yes	yes	yes	0	no	no	no	no	no	no	no	no	no	no	no	no	no	no	no	no	no	no	no	no	no	no	no	no	no	no	no	no	no	no	no	16	no	no
700380	12	yes	no	yes	yes	yes	yes	yes	yes	yes	yes	yes	yes	yes	0	no	no	no	no	no	no	no	no	no	no	no	no	no	no	no	no	no	no	no	no	no	no	no	no	no	no	no	no	no	no	no	0	no	no
700376	13	yes	yes	yes	yes	yes	yes	yes	yes	yes	yes	yes	yes	yes	0	no	no	no	no	no	no	no	no	no	no	no	no	no	no	no	no	no	no	no	no	no	no	no	no	no	no	no	no	no	no	no	0	no	no
700237	12	yes	no	yes	yes	yes	yes	yes	yes	yes	yes	yes	yes	yes	0	no	no	no	no	no	no	no	no	no	no	no	no	no	no	no	no	no	no	no	no	no	no	no	no	no	no	no	no	no	no	no	0	no	no
700377	12	yes	no	yes	yes	yes	yes	yes	yes	yes	yes	yes	yes	yes	0	no	no	no	no	no	no	no	no	no	no	no	no	no	no	no	no	no	no	no	no	no	no	no	no	no	no	no	no	no	no	no	0	no	no
700489	12	yes	no	yes	yes	yes	yes	yes	yes	yes	yes	yes	yes	yes	0	no	no	no	no	no	no	no	no	no	no	no	no	no	no	no	no	no	no	no	no	no	no	no	no	no	no	no	no	no	no	no	0	no	no
700267	13	yes	yes	yes	yes	yes	yes	yes	yes	yes	yes	yes	yes	yes	0	no	no	no	no	no	no	no	no	no	no	no	no	no	no	no	no	no	no	no	no	no	no	no	no	no	no	no	no	no	no	no	19	yes	yes
700262	12	yes	no	yes	yes	yes	yes	yes	yes	yes	yes	yes	yes	yes	0	no	no	no	no	no	no	no	no	no	no	no	no	no	no	no	no	no	no	no	no	no	no	no	no	no	no	no	no	no	no	no	0	no	no
700461	12	yes	no	yes	yes	yes	yes	yes	yes	yes	yes	yes	yes	yes	0	no	no	no	no	no	no	no	no	no	no	no	no	no	no	no	no	no	no	no	no	no	no	no	no	no	no	no	no	no	no	no	16	no	no
703934	12	yes	yes	yes	yes	yes	yes	yes	yes	yes	yes	yes	yes	no	0	no	no	no	no	no	no	no	no	no	no	no	no	no	no	no	no	no	no	no	no	no	no	no	no	no	no	no	no	no	no	no	18	yes	yes
700458	12	yes	no	yes	yes	yes	yes	yes	yes	yes	yes	yes	yes	yes	0	no	no	no	no	no	no	no	no	no	no	no	no	no	no	no	no	no	no	no	no	no	no	no	no	no	no	no	no	no	no	no	0	no	no
704097	13	yes	yes	yes	yes	yes	yes	yes	yes	yes	yes	yes	yes	yes	19	yes	yes	yes	yes	no	no	no	yes	yes	yes	no	yes	no	no	yes	no	yes	yes	yes	yes	yes	yes	yes	yes	yes	no	no	yes	no	no	no	16	no	no
700007	13	yes	yes	yes	yes	yes	yes	yes	yes	yes	yes	yes	yes	yes	0	no	no	no	no	no	no	no	no	no	no	no	no	no	no	no	no	no	no	no	no	no	no	no	no	no	no	no	no	no	no	no	0	no	no
700481	12	yes	no	yes	yes	yes	yes	yes	yes	yes	yes	yes	yes	yes	0	no	no	no	no	no	no	no	no	no	no	no	no	no	no	no	no	no	no	no	no	no	no	no	no	no	no	no	no	no	no	no	0	no	no
700482	12	yes	yes	yes	yes	yes	yes	yes	yes	yes	yes	yes	yes	no	18	yes	yes	yes	yes	no	no	no	yes	no	yes	no	yes	no	no	yes	no	yes	yes	yes	yes	yes	yes	yes	yes	yes	no	no	yes	no	no	no	16	no	no
700384	12	yes	no	yes	yes	yes	yes	yes	yes	yes	yes	yes	yes	yes	0	no	no	no	no	no	no	no	no	no	no	no	no	no	no	no	no	no	no	no	no	no	no	no	no	no	no	no	no	no	no	no	0	no	no
700329	12	yes	no	yes	yes	yes	yes	yes	yes	yes	yes	yes	yes	yes	0	no	no	no	no	no	no	no	no	no	no	no	no	no	no	no	no	no	no	no	no	no	no	no	no	no	no	no	no	no	no	no	0	no	no
700477	12	yes	no	yes	yes	yes	yes	yes	yes	yes	yes	yes	yes	yes	0	no	no	no	no	no	no	no	no	no	no	no	no	no	no	no	no	no	no	no	no	no	no	no	no	no	no	no	no	no	no	no	0	no	no
700346	12	yes	no	yes	yes	yes	yes	yes	yes	yes	yes	yes	yes	yes	0	no	no	no	no	no	no	no	no	no	no	no	no	no	no	no	no	no	no	no	no	no	no	no	no	no	no	no	no	no	no	no	0	no	no
700225	12	yes	no	yes	yes	yes	yes	yes	yes	yes	yes	yes	yes	yes	0	no	no	no	no	no	no	no	no	no	no	no	no	no	no	no	no	no	no	no	no	no	no	no	no	no	no	no	no	no	no	no	0	no	no
704153	13	yes	yes	yes	yes	yes	yes	yes	yes	yes	yes	yes	yes	yes	29	yes	yes	yes	yes	yes	yes	yes	yes	yes	yes	yes	yes	yes	yes	yes	yes	yes	yes	yes	yes	yes	yes	yes	yes	yes	no	no	yes	yes	yes	yes	0	no	no
700515	12	yes	no	yes	yes	yes	yes	yes	yes	yes	yes	yes	yes	yes	0	no	no	no	no	no	no	no	no	no	no	no	no	no	no	no	no	no	no	no	no	no	no	no	no	no	no	no	no	no	no	no	0	no	no
700466	12	yes	no	yes	yes	yes	yes	yes	yes	yes	yes	yes	yes	yes	0	no	no	no	no	no	no	no	no	no	no	no	no	no	no	no	no	no	no	no	no	no	no	no	no	no	no	no	no	no	no	no	0	no	no
700143	13	yes	yes	yes	yes	yes	yes	yes	yes	yes	yes	yes	yes	yes	0	no	no	no	no	no	no	no	no	no	no	no	no	no	no	no	no	no	no	no	no	no	no	no	no	no	no	no	no	no	no	no	0	no	no
700646	12	yes	no	yes	yes	yes	yes	yes	yes	yes	yes	yes	yes	yes	0	no	no	no	no	no	no	no	no	no	no	no	no	no	no	no	no	no	no	no	no	no	no	no	no	no	no	no	no	no	no	no	0	no	no
700258	12	yes	no	yes	yes	yes	yes	yes	yes	yes	yes	yes	yes	yes	0	no	no	no	no	no	no	no	no	no	no	no	no	no	no	no	no	no	no	no	no	no	no	no	no	no	no	no	no	no	no	no	0	no	no
700457	12	yes	no	yes	yes	yes	yes	yes	yes	yes	yes	yes	yes	yes	0	no	no	no	no	no	no	no	no	no	no	no	no	no	no	no	no	no	no	no	no	no	no	no	no	no	no	no	no	no	no	no	0	no	no
700521	12	yes	no	yes	yes	yes	yes	yes	yes	yes	yes	yes	yes	yes	0	no	no	no	no	no	no	no	no	no	no	no	no	no	no	no	no	no	no	no	no	no	no	no	no	no	no	no	no	no	no	no	16	no	no
700566	13	yes	yes	yes	yes	yes	yes	yes	yes	yes	yes	yes	yes	yes	0	no	no	no	no	no	no	no	no	no	no	no	no	no	no	no	no	no	no	no	no	no	no	no	no	no	no	no	no	no	no	no	18	yes	yes
704222	13	yes	yes	yes	yes	yes	yes	yes	yes	yes	yes	yes	yes	yes	29	yes	yes	yes	yes	yes	yes	yes	yes	yes	yes	yes	yes	yes	yes	yes	yes	yes	yes	yes	yes	yes	yes	yes	yes	yes	no	no	yes	yes	yes	yes	0	no	no
704059	12	yes	no	yes	yes	yes	yes	yes	yes	yes	yes	yes	yes	yes	0	no	no	no	no	no	no	no	no	no	no	no	no	no	no	no	no	no	no	no	no	no	no	no	no	no	no	no	no	no	no	no	0	no	no
704262	12	yes	no	yes	yes	yes	yes	yes	yes	yes	yes	yes	yes	yes	0	no	no	no	no	no	no	no	no	no	no	no	no	no	no	no	no	no	no	no	no	no	no	no	no	no	no	no	no	no	no	no	16	no	no
700574	12	yes	no	yes	yes	yes	yes	yes	yes	yes	yes	yes	yes	yes	0	no	no	no	no	no	no	no	no	no	no	no	no	no	no	no	no	no	no	no	no	no	no	no	no	no	no	no	no	no	no	no	16	no	no
700168	13	yes	yes	yes	yes	yes	yes	yes	yes	yes	yes	yes	yes	yes	29	yes	yes	yes	yes	yes	yes	yes	yes	yes	yes	yes	yes	yes	yes	yes	yes	yes	yes	yes	yes	yes	yes	yes	yes	yes	no	no	yes	yes	yes	yes	15	no	no
700221	13	yes	yes	yes	yes	yes	yes	yes	yes	yes	yes	yes	yes	yes	0	no	no	no	no	no	no	no	no	no	no	no	no	no	no	no	no	no	no	no	no	no	no	no	no	no	no	no	no	no	no	no	19	yes	yes
700698	13	yes	yes	yes	yes	yes	yes	yes	yes	yes	yes	yes	yes	yes	0	no	no	no	no	no	no	no	no	no	no	no	no	no	no	no	no	no	no	no	no	no	no	no	no	no	no	no	no	no	no	no	18	yes	yes
700684	12	yes	no	yes	yes	yes	yes	yes	yes	yes	yes	yes	yes	yes	0	no	no	no	no	no	no	no	no	no	no	no	no	no	no	no	no	no	no	no	no	no	no	no	no	no	no	no	no	no	no	no	0	no	no
700786	12	yes	no	yes	yes	yes	yes	yes	yes	yes	yes	yes	yes	yes	0	no	no	no	no	no	no	no	no	no	no	no	no	no	no	no	no	no	no	no	no	no	no	no	no	no	no	no	no	no	no	no	0	no	no
700848	12	yes	no	yes	yes	yes	yes	yes	yes	yes	yes	yes	yes	yes	0	no	no	no	no	no	no	no	no	no	no	no	no	no	no	no	no	no	no	no	no	no	no	no	no	no	no	no	no	no	no	no	0	no	no
700812	12	yes	yes	yes	yes	yes	yes	yes	yes	yes	yes	yes	yes	no	18	yes	yes	yes	yes	no	no	no	yes	no	yes	no	yes	no	no	yes	no	yes	yes	yes	yes	yes	yes	yes	yes	yes	no	no	yes	no	no	no	16	no	no
704130	12	yes	no	yes	yes	yes	yes	yes	yes	yes	yes	yes	yes	yes	0	no	no	no	no	no	no	no	no	no	no	no	no	no	no	no	no	no	no	no	no	no	no	no	no	no	no	no	no	no	no	no	0	no	no
700694	13	yes	yes	yes	yes	yes	yes	yes	yes	yes	yes	yes	yes	yes	0	no	no	no	no	no	no	no	no	no	no	no	no	no	no	no	no	no	no	no	no	no	no	no	no	no	no	no	no	no	no	no	19	yes	yes
700977	12	yes	no	yes	yes	yes	yes	yes	yes	yes	yes	yes	yes	yes	0	no	no	no	no	no	no	no	no	no	no	no	no	no	no	no	no	no	no	no	no	no	no	no	no	no	no	no	no	no	no	no	16	no	no
700950	13	yes	yes	yes	yes	yes	yes	yes	yes	yes	yes	yes	yes	yes	0	no	no	no	no	no	no	no	no	no	no	no	no	no	no	no	no	no	no	no	no	no	no	no	no	no	no	no	no	no	no	no	19	yes	yes
700965	12	yes	no	yes	yes	yes	yes	yes	yes	yes	yes	yes	yes	yes	0	no	no	no	no	no	no	no	no	no	no	no	no	no	no	no	no	no	no	no	no	no	no	no	no	no	no	no	no	no	no	no	16	no	no
700991	12	yes	no	yes	yes	yes	yes	yes	yes	yes	yes	yes	yes	yes	0	no	no	no	no	no	no	no	no	no	no	no	no	no	no	no	no	no	no	no	no	no	no	no	no	no	no	no	no	no	no	no	0	no	no
702154	12	yes	no	yes	yes	yes	yes	yes	yes	yes	yes	yes	yes	yes	0	no	no	no	no	no	no	no	no	no	no	no	no	no	no	no	no	no	no	no	no	no	no	no	no	no	no	no	no	no	no	no	0	no	no
702145	12	yes	no	yes	yes	yes	yes	yes	yes	yes	yes	yes	yes	yes	0	no	no	no	no	no	no	no	no	no	no	no	no	no	no	no	no	no	no	no	no	no	no	no	no	no	no	no	no	no	no	no	0	no	no
702133	13	yes	yes	yes	yes	yes	yes	yes	yes	yes	yes	yes	yes	yes	29	yes	yes	yes	yes	yes	yes	yes	yes	yes	yes	yes	yes	yes	yes	yes	yes	yes	yes	yes	yes	yes	yes	yes	yes	yes	no	no	yes	yes	yes	yes	15	no	no
702147	12	yes	no	yes	yes	yes	yes	yes	yes	yes	yes	yes	yes	yes	0	no	no	no	no	no	no	no	no	no	no	no	no	no	no	no	no	no	no	no	no	no	no	no	no	no	no	no	no	no	no	no	16	no	no
702118	12	yes	no	yes	yes	yes	yes	yes	yes	yes	yes	yes	yes	yes	0	no	no	no	no	no	no	no	no	no	no	no	no	no	no	no	no	no	no	no	no	no	no	no	no	no	no	no	no	no	no	no	16	no	no
704175	12	yes	no	yes	yes	yes	yes	yes	yes	yes	yes	yes	yes	yes	0	no	no	no	no	no	no	no	no	no	no	no	no	no	no	no	no	no	no	no	no	no	no	no	no	no	no	no	no	no	no	no	0	no	no
702258	12	yes	no	yes	yes	yes	yes	yes	yes	yes	yes	yes	yes	yes	0	no	no	no	no	no	no	no	no	no	no	no	no	no	no	no	no	no	no	no	no	no	no	no	no	no	no	no	no	no	no	no	0	no	no
702266	12	yes	no	yes	yes	yes	yes	yes	yes	yes	yes	yes	yes	yes	0	no	no	no	no	no	no	no	no	no	no	no	no	no	no	no	no	no	no	no	no	no	no	no	no	no	no	no	no	no	no	no	0	no	no
703037	13	yes	yes	yes	yes	yes	yes	yes	yes	yes	yes	yes	yes	yes	29	yes	yes	yes	yes	yes	yes	yes	yes	yes	yes	yes	yes	yes	yes	yes	yes	yes	yes	yes	yes	yes	yes	yes	yes	yes	no	no	yes	yes	yes	yes	0	no	no
702320	12	yes	no	yes	yes	yes	yes	yes	yes	yes	yes	yes	yes	yes	0	no	no	no	no	no	no	no	no	no	no	no	no	no	no	no	no	no	no	no	no	no	no	no	no	no	no	no	no	no	no	no	0	no	no
702341	13	yes	yes	yes	yes	yes	yes	yes	yes	yes	yes	yes	yes	yes	29	yes	yes	yes	yes	yes	yes	yes	yes	yes	yes	yes	yes	yes	yes	yes	yes	yes	yes	yes	yes	yes	yes	yes	yes	yes	no	no	yes	yes	yes	yes	15	no	no
702463	12	yes	no	yes	yes	yes	yes	yes	yes	yes	yes	yes	yes	yes	0	no	no	no	no	no	no	no	no	no	no	no	no	no	no	no	no	no	no	no	no	no	no	no	no	no	no	no	no	no	no	no	0	no	no
702454	12	yes	no	yes	yes	yes	yes	yes	yes	yes	yes	yes	yes	yes	0	no	no	no	no	no	no	no	no	no	no	no	no	no	no	no	no	no	no	no	no	no	no	no	no	no	no	no	no	no	no	no	16	no	no
702476	12	yes	no	yes	yes	yes	yes	yes	yes	yes	yes	yes	yes	yes	0	no	no	no	no	no	no	no	no	no	no	no	no	no	no	no	no	no	no	no	no	no	no	no	no	no	no	no	no	no	no	no	16	no	no
702394	12	yes	no	yes	yes	yes	yes	yes	yes	yes	yes	yes	yes	yes	0	no	no	no	no	no	no	no	no	no	no	no	no	no	no	no	no	no	no	no	no	no	no	no	no	no	no	no	no	no	no	no	0	no	no
702479	12	yes	no	yes	yes	yes	yes	yes	yes	yes	yes	yes	yes	yes	0	no	no	no	no	no	no	no	no	no	no	no	no	no	no	no	no	no	no	no	no	no	no	no	no	no	no	no	no	no	no	no	16	no	no
704219	13	yes	yes	yes	yes	yes	yes	yes	yes	yes	yes	yes	yes	yes	0	no	no	no	no	no	no	no	no	no	no	no	no	no	no	no	no	no	no	no	no	no	no	no	no	no	no	no	no	no	no	no	0	no	no
702489	12	yes	no	yes	yes	yes	yes	yes	yes	yes	yes	yes	yes	yes	0	no	no	no	no	no	no	no	no	no	no	no	no	no	no	no	no	no	no	no	no	no	no	no	no	no	no	no	no	no	no	no	0	no	no
702542	13	yes	yes	yes	yes	yes	yes	yes	yes	yes	yes	yes	yes	yes	29	yes	yes	yes	yes	yes	yes	yes	yes	yes	yes	yes	yes	yes	yes	yes	yes	yes	yes	yes	yes	yes	yes	yes	yes	yes	no	no	yes	yes	yes	yes	15	no	no
702444	12	yes	no	yes	yes	yes	yes	yes	yes	yes	yes	yes	yes	yes	0	no	no	no	no	no	no	no	no	no	no	no	no	no	no	no	no	no	no	no	no	no	no	no	no	no	no	no	no	no	no	no	0	no	no
702480	12	yes	no	yes	yes	yes	yes	yes	yes	yes	yes	yes	yes	yes	0	no	no	no	no	no	no	no	no	no	no	no	no	no	no	no	no	no	no	no	no	no	no	no	no	no	no	no	no	no	no	no	16	no	no
702469	12	yes	no	yes	yes	yes	yes	yes	yes	yes	yes	yes	yes	yes	0	no	no	no	no	no	no	no	no	no	no	no	no	no	no	no	no	no	no	no	no	no	no	no	no	no	no	no	no	no	no	no	0	no	no
702470	12	yes	no	yes	yes	yes	yes	yes	yes	yes	yes	yes	yes	yes	0	no	no	no	no	no	no	no	no	no	no	no	no	no	no	no	no	no	no	no	no	no	no	no	no	no	no	no	no	no	no	no	16	no	no
702513	12	yes	no	yes	yes	yes	yes	yes	yes	yes	yes	yes	yes	yes	0	no	no	no	no	no	no	no	no	no	no	no	no	no	no	no	no	no	no	no	no	no	no	no	no	no	no	no	no	no	no	no	0	no	no
702512	12	yes	no	yes	yes	yes	yes	yes	yes	yes	yes	yes	yes	yes	0	no	no	no	no	no	no	no	no	no	no	no	no	no	no	no	no	no	no	no	no	no	no	no	no	no	no	no	no	no	no	no	0	no	no
702580	12	yes	no	yes	yes	yes	yes	yes	yes	yes	yes	yes	yes	yes	0	no	no	no	no	no	no	no	no	no	no	no	no	no	no	no	no	no	no	no	no	no	no	no	no	no	no	no	no	no	no	no	0	no	no
702593	12	yes	no	yes	yes	yes	yes	yes	yes	yes	yes	yes	yes	yes	0	no	no	no	no	no	no	no	no	no	no	no	no	no	no	no	no	no	no	no	no	no	no	no	no	no	no	no	no	no	no	no	0	no	no
704149	12	yes	no	yes	yes	yes	yes	yes	yes	yes	yes	yes	yes	yes	0	no	no	no	no	no	no	no	no	no	no	no	no	no	no	no	no	no	no	no	no	no	no	no	no	no	no	no	no	no	no	no	0	no	no
702599	13	yes	yes	yes	yes	yes	yes	yes	yes	yes	yes	yes	yes	yes	29	yes	yes	yes	yes	yes	yes	yes	yes	yes	yes	yes	yes	yes	yes	yes	yes	yes	yes	yes	yes	yes	yes	yes	yes	yes	no	no	yes	yes	yes	yes	15	no	no
702624	13	yes	yes	yes	yes	yes	yes	yes	yes	yes	yes	yes	yes	yes	0	no	no	no	no	no	no	no	no	no	no	no	no	no	no	no	no	no	no	no	no	no	no	no	no	no	no	no	no	no	no	no	15	no	no
702667	12	yes	no	yes	yes	yes	yes	yes	yes	yes	yes	yes	yes	yes	0	no	no	no	no	no	no	no	no	no	no	no	no	no	no	no	no	no	no	no	no	no	no	no	no	no	no	no	no	no	no	no	16	no	no
702752	13	yes	yes	yes	yes	yes	yes	yes	yes	yes	yes	yes	yes	yes	0	no	no	no	no	no	no	no	no	no	no	no	no	no	no	no	no	no	no	no	no	no	no	no	no	no	no	no	no	no	no	no	18	yes	yes
702699	12	yes	no	yes	yes	yes	yes	yes	yes	yes	yes	yes	yes	yes	0	no	no	no	no	no	no	no	no	no	no	no	no	no	no	no	no	no	no	no	no	no	no	no	no	no	no	no	no	no	no	no	16	no	no
702686	13	yes	yes	yes	yes	yes	yes	yes	yes	yes	yes	yes	yes	yes	19	yes	yes	yes	yes	no	no	no	yes	yes	yes	no	yes	no	no	yes	no	yes	yes	yes	yes	yes	yes	yes	yes	yes	no	no	yes	no	no	no	16	no	no
702735	12	yes	no	yes	yes	yes	yes	yes	yes	yes	yes	yes	yes	yes	0	no	no	no	no	no	no	no	no	no	no	no	no	no	no	no	no	no	no	no	no	no	no	no	no	no	no	no	no	no	no	no	0	no	no
702739	12	yes	no	yes	yes	yes	yes	yes	yes	yes	yes	yes	yes	yes	0	no	no	no	no	no	no	no	no	no	no	no	no	no	no	no	no	no	no	no	no	no	no	no	no	no	no	no	no	no	no	no	0	no	no
702720	13	yes	yes	yes	yes	yes	yes	yes	yes	yes	yes	yes	yes	yes	0	no	no	no	no	no	no	no	no	no	no	no	no	no	no	no	no	no	no	no	no	no	no	no	no	no	no	no	no	no	no	no	14	no	no
702711	12	yes	no	yes	yes	yes	yes	yes	yes	yes	yes	yes	yes	yes	0	no	no	no	no	no	no	no	no	no	no	no	no	no	no	no	no	no	no	no	no	no	no	no	no	no	no	no	no	no	no	no	0	no	no
703625	12	yes	no	yes	yes	yes	yes	yes	yes	yes	yes	yes	yes	yes	0	no	no	no	no	no	no	no	no	no	no	no	no	no	no	no	no	no	no	no	no	no	no	no	no	no	no	no	no	no	no	no	0	no	no
704258	12	yes	yes	yes	yes	yes	yes	yes	yes	yes	yes	yes	yes	no	0	no	no	no	no	no	no	no	no	no	no	no	no	no	no	no	no	no	no	no	no	no	no	no	no	no	no	no	no	no	no	no	18	yes	yes
702754	12	yes	no	yes	yes	yes	yes	yes	yes	yes	yes	yes	yes	yes	0	no	no	no	no	no	no	no	no	no	no	no	no	no	no	no	no	no	no	no	no	no	no	no	no	no	no	no	no	no	no	no	0	no	no
702809	12	yes	yes	yes	yes	yes	yes	yes	yes	yes	yes	yes	yes	no	0	no	no	no	no	no	no	no	no	no	no	no	no	no	no	no	no	no	no	no	no	no	no	no	no	no	no	no	no	no	no	no	18	yes	yes
702794	13	yes	yes	yes	yes	yes	yes	yes	yes	yes	yes	yes	yes	yes	0	no	no	no	no	no	no	no	no	no	no	no	no	no	no	no	no	no	no	no	no	no	no	no	no	no	no	no	no	no	no	no	16	no	no
702802	12	yes	no	yes	yes	yes	yes	yes	yes	yes	yes	yes	yes	yes	0	no	no	no	no	no	no	no	no	no	no	no	no	no	no	no	no	no	no	no	no	no	no	no	no	no	no	no	no	no	no	no	16	no	no
702846	13	yes	yes	yes	yes	yes	yes	yes	yes	yes	yes	yes	yes	yes	22	yes	yes	yes	yes	yes	yes	no	yes	yes	yes	yes	yes	no	no	yes	no	yes	yes	yes	yes	yes	yes	yes	yes	yes	no	no	yes	no	no	no	16	no	no
702882	13	yes	yes	yes	yes	yes	yes	yes	yes	yes	yes	yes	yes	yes	29	yes	yes	yes	yes	yes	yes	yes	yes	yes	yes	yes	yes	yes	yes	yes	yes	yes	yes	yes	yes	yes	yes	yes	yes	yes	no	no	yes	yes	yes	yes	15	no	no
702889	13	yes	yes	yes	yes	yes	yes	yes	yes	yes	yes	yes	yes	yes	29	yes	yes	yes	yes	yes	yes	yes	yes	yes	yes	yes	yes	yes	yes	yes	yes	yes	yes	yes	yes	yes	yes	yes	yes	yes	no	no	yes	yes	yes	yes	0	no	no
702960	12	yes	no	yes	yes	yes	yes	yes	yes	yes	yes	yes	yes	yes	0	no	no	no	no	no	no	no	no	no	no	no	no	no	no	no	no	no	no	no	no	no	no	no	no	no	no	no	no	no	no	no	0	no	no
702083	12	yes	no	yes	yes	yes	yes	yes	yes	yes	yes	yes	yes	yes	0	no	no	no	no	no	no	no	no	no	no	no	no	no	no	no	no	no	no	no	no	no	no	no	no	no	no	no	no	no	no	no	0	no	no
700172	12	yes	no	yes	yes	yes	yes	yes	yes	yes	yes	yes	yes	yes	0	no	no	no	no	no	no	no	no	no	no	no	no	no	no	no	no	no	no	no	no	no	no	no	no	no	no	no	no	no	no	no	16	no	no
702988	12	yes	no	yes	yes	yes	yes	yes	yes	yes	yes	yes	yes	yes	0	no	no	no	no	no	no	no	no	no	no	no	no	no	no	no	no	no	no	no	no	no	no	no	no	no	no	no	no	no	no	no	0	no	no
702997	12	yes	no	yes	yes	yes	yes	yes	yes	yes	yes	yes	yes	yes	0	no	no	no	no	no	no	no	no	no	no	no	no	no	no	no	no	no	no	no	no	no	no	no	no	no	no	no	no	no	no	no	16	no	no
702973	12	yes	no	yes	yes	yes	yes	yes	yes	yes	yes	yes	yes	yes	0	no	no	no	no	no	no	no	no	no	no	no	no	no	no	no	no	no	no	no	no	no	no	no	no	no	no	no	no	no	no	no	16	no	no
703515	12	yes	no	yes	yes	yes	yes	yes	yes	yes	yes	yes	yes	yes	0	no	no	no	no	no	no	no	no	no	no	no	no	no	no	no	no	no	no	no	no	no	no	no	no	no	no	no	no	no	no	no	0	no	no
703511	13	yes	yes	yes	yes	yes	yes	yes	yes	yes	yes	yes	yes	yes	17	yes	yes	no	no	no	no	no	yes	yes	yes	no	yes	no	no	yes	no	yes	yes	yes	yes	yes	yes	yes	yes	yes	no	no	yes	no	no	no	16	no	no
703514	12	yes	no	yes	yes	yes	yes	yes	yes	yes	yes	yes	yes	yes	0	no	no	no	no	no	no	no	no	no	no	no	no	no	no	no	no	no	no	no	no	no	no	no	no	no	no	no	no	no	no	no	1	no	no
703012	13	yes	yes	yes	yes	yes	yes	yes	yes	yes	yes	yes	yes	yes	29	yes	yes	yes	yes	yes	yes	yes	yes	yes	yes	yes	yes	yes	yes	yes	yes	yes	yes	yes	yes	yes	yes	yes	yes	yes	no	no	yes	yes	yes	yes	0	no	no
703046	12	yes	no	yes	yes	yes	yes	yes	yes	yes	yes	yes	yes	yes	0	no	no	no	no	no	no	no	no	no	no	no	no	no	no	no	no	no	no	no	no	no	no	no	no	no	no	no	no	no	no	no	0	no	no
703054	12	yes	no	yes	yes	yes	yes	yes	yes	yes	yes	yes	yes	yes	0	no	no	no	no	no	no	no	no	no	no	no	no	no	no	no	no	no	no	no	no	no	no	no	no	no	no	no	no	no	no	no	0	no	no
703050	13	yes	yes	yes	yes	yes	yes	yes	yes	yes	yes	yes	yes	yes	29	yes	yes	yes	yes	yes	yes	yes	yes	yes	yes	yes	yes	yes	yes	yes	yes	yes	yes	yes	yes	yes	yes	yes	yes	yes	no	no	yes	yes	yes	yes	15	no	no
700324	12	yes	no	yes	yes	yes	yes	yes	yes	yes	yes	yes	yes	yes	0	no	no	no	no	no	no	no	no	no	no	no	no	no	no	no	no	no	no	no	no	no	no	no	no	no	no	no	no	no	no	no	0	no	no
703049	13	yes	yes	yes	yes	yes	yes	yes	yes	yes	yes	yes	yes	yes	29	yes	yes	yes	yes	yes	yes	yes	yes	yes	yes	yes	yes	yes	yes	yes	yes	yes	yes	yes	yes	yes	yes	yes	yes	yes	no	no	yes	yes	yes	yes	15	no	no
703076	12	yes	no	yes	yes	yes	yes	yes	yes	yes	yes	yes	yes	yes	0	no	no	no	no	no	no	no	no	no	no	no	no	no	no	no	no	no	no	no	no	no	no	no	no	no	no	no	no	no	no	no	0	no	no
703254	12	yes	no	yes	yes	yes	yes	yes	yes	yes	yes	yes	yes	yes	0	no	no	no	no	no	no	no	no	no	no	no	no	no	no	no	no	no	no	no	no	no	no	no	no	no	no	no	no	no	no	no	0	no	no
703081	12	yes	no	yes	yes	yes	yes	yes	yes	yes	yes	yes	yes	yes	0	no	no	no	no	no	no	no	no	no	no	no	no	no	no	no	no	no	no	no	no	no	no	no	no	no	no	no	no	no	no	no	16	no	no
703083	13	yes	yes	yes	yes	yes	yes	yes	yes	yes	yes	yes	yes	yes	0	no	no	no	no	no	no	no	no	no	no	no	no	no	no	no	no	no	no	no	no	no	no	no	no	no	no	no	no	no	no	no	0	no	no
700335	12	yes	no	yes	yes	yes	yes	yes	yes	yes	yes	yes	yes	yes	0	no	no	no	no	no	no	no	no	no	no	no	no	no	no	no	no	no	no	no	no	no	no	no	no	no	no	no	no	no	no	no	0	no	no
700182	12	yes	no	yes	yes	yes	yes	yes	yes	yes	yes	yes	yes	yes	0	no	no	no	no	no	no	no	no	no	no	no	no	no	no	no	no	no	no	no	no	no	no	no	no	no	no	no	no	no	no	no	0	no	no
700116	12	yes	no	yes	yes	yes	yes	yes	yes	yes	yes	yes	yes	yes	0	no	no	no	no	no	no	no	no	no	no	no	no	no	no	no	no	no	no	no	no	no	no	no	no	no	no	no	no	no	no	no	0	no	no
702186	12	yes	no	yes	yes	yes	yes	yes	yes	yes	yes	yes	yes	yes	0	no	no	no	no	no	no	no	no	no	no	no	no	no	no	no	no	no	no	no	no	no	no	no	no	no	no	no	no	no	no	no	0	no	no
702329	13	yes	yes	yes	yes	yes	yes	yes	yes	yes	yes	yes	yes	yes	29	yes	yes	yes	yes	yes	yes	yes	yes	yes	yes	yes	yes	yes	yes	yes	yes	yes	yes	yes	yes	yes	yes	yes	yes	yes	no	no	yes	yes	yes	yes	0	no	no
703275	12	yes	no	yes	yes	yes	yes	yes	yes	yes	yes	yes	yes	yes	0	no	no	no	no	no	no	no	no	no	no	no	no	no	no	no	no	no	no	no	no	no	no	no	no	no	no	no	no	no	no	no	0	no	no
703957	13	yes	yes	yes	yes	yes	yes	yes	yes	yes	yes	yes	yes	yes	29	yes	yes	yes	yes	yes	yes	yes	yes	yes	yes	yes	yes	yes	yes	yes	yes	yes	yes	yes	yes	yes	yes	yes	yes	yes	no	no	yes	yes	yes	yes	15	no	no
703724	12	yes	no	yes	yes	yes	yes	yes	yes	yes	yes	yes	yes	yes	0	no	no	no	no	no	no	no	no	no	no	no	no	no	no	no	no	no	no	no	no	no	no	no	no	no	no	no	no	no	no	no	0	no	no
700550	13	yes	yes	yes	yes	yes	yes	yes	yes	yes	yes	yes	yes	yes	0	no	no	no	no	no	no	no	no	no	no	no	no	no	no	no	no	no	no	no	no	no	no	no	no	no	no	no	no	no	no	no	0	no	no
700320	12	yes	no	yes	yes	yes	yes	yes	yes	yes	yes	yes	yes	yes	0	no	no	no	no	no	no	no	no	no	no	no	no	no	no	no	no	no	no	no	no	no	no	no	no	no	no	no	no	no	no	no	0	no	no
700127	13	yes	yes	yes	yes	yes	yes	yes	yes	yes	yes	yes	yes	yes	0	no	no	no	no	no	no	no	no	no	no	no	no	no	no	no	no	no	no	no	no	no	no	no	no	no	no	no	no	no	no	no	0	no	no
700532	12	yes	no	yes	yes	yes	yes	yes	yes	yes	yes	yes	yes	yes	0	no	no	no	no	no	no	no	no	no	no	no	no	no	no	no	no	no	no	no	no	no	no	no	no	no	no	no	no	no	no	no	0	no	no
700544	12	yes	no	yes	yes	yes	yes	yes	yes	yes	yes	yes	yes	yes	0	no	no	no	no	no	no	no	no	no	no	no	no	no	no	no	no	no	no	no	no	no	no	no	no	no	no	no	no	no	no	no	0	no	no
700590	13	yes	yes	yes	yes	yes	yes	yes	yes	yes	yes	yes	yes	yes	29	yes	yes	yes	yes	yes	yes	yes	yes	yes	yes	yes	yes	yes	yes	yes	yes	yes	yes	yes	yes	yes	yes	yes	yes	yes	no	no	yes	yes	yes	yes	15	no	no
700546	13	yes	yes	yes	yes	yes	yes	yes	yes	yes	yes	yes	yes	yes	0	no	no	no	no	no	no	no	no	no	no	no	no	no	no	no	no	no	no	no	no	no	no	no	no	no	no	no	no	no	no	no	16	no	no
700541	13	yes	yes	yes	yes	yes	yes	yes	yes	yes	yes	yes	yes	yes	18	yes	yes	yes	yes	no	no	no	yes	no	yes	no	yes	no	no	yes	no	yes	yes	yes	yes	yes	yes	yes	yes	yes	no	no	yes	no	no	no	16	no	no
700555	12	yes	no	yes	yes	yes	yes	yes	yes	yes	yes	yes	yes	yes	0	no	no	no	no	no	no	no	no	no	no	no	no	no	no	no	no	no	no	no	no	no	no	no	no	no	no	no	no	no	no	no	0	no	no
700394	12	yes	no	yes	yes	yes	yes	yes	yes	yes	yes	yes	yes	yes	0	no	no	no	no	no	no	no	no	no	no	no	no	no	no	no	no	no	no	no	no	no	no	no	no	no	no	no	no	no	no	no	0	no	no
703559	13	yes	yes	yes	yes	yes	yes	yes	yes	yes	yes	yes	yes	yes	29	yes	yes	yes	yes	yes	yes	yes	yes	yes	yes	yes	yes	yes	yes	yes	yes	yes	yes	yes	yes	yes	yes	yes	yes	yes	no	no	yes	yes	yes	yes	15	no	no
700572	12	yes	no	yes	yes	yes	yes	yes	yes	yes	yes	yes	yes	yes	0	no	no	no	no	no	no	no	no	no	no	no	no	no	no	no	no	no	no	no	no	no	no	no	no	no	no	no	no	no	no	no	16	no	no
700594	13	yes	yes	yes	yes	yes	yes	yes	yes	yes	yes	yes	yes	yes	29	yes	yes	yes	yes	yes	yes	yes	yes	yes	yes	yes	yes	yes	yes	yes	yes	yes	yes	yes	yes	yes	yes	yes	yes	yes	no	no	yes	yes	yes	yes	15	no	no
700441	12	yes	no	yes	yes	yes	yes	yes	yes	yes	yes	yes	yes	yes	0	no	no	no	no	no	no	no	no	no	no	no	no	no	no	no	no	no	no	no	no	no	no	no	no	no	no	no	no	no	no	no	0	no	no
700199	12	yes	no	yes	yes	yes	yes	yes	yes	yes	yes	yes	yes	yes	0	no	no	no	no	no	no	no	no	no	no	no	no	no	no	no	no	no	no	no	no	no	no	no	no	no	no	no	no	no	no	no	0	no	no
700493	12	yes	no	yes	yes	yes	yes	yes	yes	yes	yes	yes	yes	yes	0	no	no	no	no	no	no	no	no	no	no	no	no	no	no	no	no	no	no	no	no	no	no	no	no	no	no	no	no	no	no	no	0	no	no
700523	12	yes	no	yes	yes	yes	yes	yes	yes	yes	yes	yes	yes	yes	0	no	no	no	no	no	no	no	no	no	no	no	no	no	no	no	no	no	no	no	no	no	no	no	no	no	no	no	no	no	no	no	1	no	no
700663	13	yes	yes	yes	yes	yes	yes	yes	yes	yes	yes	yes	yes	yes	24	yes	yes	no	no	no	no	no	yes	yes	yes	yes	yes	yes	yes	yes	yes	yes	yes	yes	yes	yes	yes	yes	yes	yes	no	no	yes	yes	yes	yes	0	no	no
700670	13	yes	yes	yes	yes	yes	yes	yes	yes	yes	yes	yes	yes	yes	29	yes	yes	yes	yes	yes	yes	yes	yes	yes	yes	yes	yes	yes	yes	yes	yes	yes	yes	yes	yes	yes	yes	yes	yes	yes	no	no	yes	yes	yes	yes	15	no	no
700657	12	yes	no	yes	yes	yes	yes	yes	yes	yes	yes	yes	yes	yes	0	no	no	no	no	no	no	no	no	no	no	no	no	no	no	no	no	no	no	no	no	no	no	no	no	no	no	no	no	no	no	no	0	no	no
700656	12	yes	no	yes	yes	yes	yes	yes	yes	yes	yes	yes	yes	yes	0	no	no	no	no	no	no	no	no	no	no	no	no	no	no	no	no	no	no	no	no	no	no	no	no	no	no	no	no	no	no	no	16	no	no
703667	12	yes	no	yes	yes	yes	yes	yes	yes	yes	yes	yes	yes	yes	0	no	no	no	no	no	no	no	no	no	no	no	no	no	no	no	no	no	no	no	no	no	no	no	no	no	no	no	no	no	no	no	0	no	no
700761	12	yes	no	yes	yes	yes	yes	yes	yes	yes	yes	yes	yes	yes	0	no	no	no	no	no	no	no	no	no	no	no	no	no	no	no	no	no	no	no	no	no	no	no	no	no	no	no	no	no	no	no	0	no	no
700868	12	yes	no	yes	yes	yes	yes	yes	yes	yes	yes	yes	yes	yes	0	no	no	no	no	no	no	no	no	no	no	no	no	no	no	no	no	no	no	no	no	no	no	no	no	no	no	no	no	no	no	no	0	no	no
700770	12	yes	no	yes	yes	yes	yes	yes	yes	yes	yes	yes	yes	yes	0	no	no	no	no	no	no	no	no	no	no	no	no	no	no	no	no	no	no	no	no	no	no	no	no	no	no	no	no	no	no	no	0	no	no
700818	12	yes	no	yes	yes	yes	yes	yes	yes	yes	yes	yes	yes	yes	0	no	no	no	no	no	no	no	no	no	no	no	no	no	no	no	no	no	no	no	no	no	no	no	no	no	no	no	no	no	no	no	0	no	no
700809	12	yes	no	yes	yes	yes	yes	yes	yes	yes	yes	yes	yes	yes	0	no	no	no	no	no	no	no	no	no	no	no	no	no	no	no	no	no	no	no	no	no	no	no	no	no	no	no	no	no	no	no	16	no	no
700901	13	yes	yes	yes	yes	yes	yes	yes	yes	yes	yes	yes	yes	yes	0	no	no	no	no	no	no	no	no	no	no	no	no	no	no	no	no	no	no	no	no	no	no	no	no	no	no	no	no	no	no	no	19	yes	yes
700802	13	yes	yes	yes	yes	yes	yes	yes	yes	yes	yes	yes	yes	yes	0	no	no	no	no	no	no	no	no	no	no	no	no	no	no	no	no	no	no	no	no	no	no	no	no	no	no	no	no	no	no	no	19	yes	yes
702017	12	yes	no	yes	yes	yes	yes	yes	yes	yes	yes	yes	yes	yes	0	no	no	no	no	no	no	no	no	no	no	no	no	no	no	no	no	no	no	no	no	no	no	no	no	no	no	no	no	no	no	no	16	no	no
702008	12	yes	no	yes	yes	yes	yes	yes	yes	yes	yes	yes	yes	yes	0	no	no	no	no	no	no	no	no	no	no	no	no	no	no	no	no	no	no	no	no	no	no	no	no	no	no	no	no	no	no	no	0	no	no
703773	12	yes	no	yes	yes	yes	yes	yes	yes	yes	yes	yes	yes	yes	0	no	no	no	no	no	no	no	no	no	no	no	no	no	no	no	no	no	no	no	no	no	no	no	no	no	no	no	no	no	no	no	0	no	no
702041	13	yes	yes	yes	yes	yes	yes	yes	yes	yes	yes	yes	yes	yes	0	no	no	no	no	no	no	no	no	no	no	no	no	no	no	no	no	no	no	no	no	no	no	no	no	no	no	no	no	no	no	no	18	yes	yes
702051	12	yes	no	yes	yes	yes	yes	yes	yes	yes	yes	yes	yes	yes	0	no	no	no	no	no	no	no	no	no	no	no	no	no	no	no	no	no	no	no	no	no	no	no	no	no	no	no	no	no	no	no	0	no	no
702071	12	yes	no	yes	yes	yes	yes	yes	yes	yes	yes	yes	yes	yes	0	no	no	no	no	no	no	no	no	no	no	no	no	no	no	no	no	no	no	no	no	no	no	no	no	no	no	no	no	no	no	no	0	no	no
702095	12	yes	no	yes	yes	yes	yes	yes	yes	yes	yes	yes	yes	yes	0	no	no	no	no	no	no	no	no	no	no	no	no	no	no	no	no	no	no	no	no	no	no	no	no	no	no	no	no	no	no	no	16	no	no
702273	12	yes	no	yes	yes	yes	yes	yes	yes	yes	yes	yes	yes	yes	0	no	no	no	no	no	no	no	no	no	no	no	no	no	no	no	no	no	no	no	no	no	no	no	no	no	no	no	no	no	no	no	16	no	no
702107	12	yes	no	yes	yes	yes	yes	yes	yes	yes	yes	yes	yes	yes	0	no	no	no	no	no	no	no	no	no	no	no	no	no	no	no	no	no	no	no	no	no	no	no	no	no	no	no	no	no	no	no	0	no	no
702304	12	yes	no	yes	yes	yes	yes	yes	yes	yes	yes	yes	yes	yes	0	no	no	no	no	no	no	no	no	no	no	no	no	no	no	no	no	no	no	no	no	no	no	no	no	no	no	no	no	no	no	no	0	no	no
702251	12	yes	no	yes	yes	yes	yes	yes	yes	yes	yes	yes	yes	yes	0	no	no	no	no	no	no	no	no	no	no	no	no	no	no	no	no	no	no	no	no	no	no	no	no	no	no	no	no	no	no	no	0	no	no
702252	12	yes	no	yes	yes	yes	yes	yes	yes	yes	yes	yes	yes	yes	0	no	no	no	no	no	no	no	no	no	no	no	no	no	no	no	no	no	no	no	no	no	no	no	no	no	no	no	no	no	no	no	0	no	no
702278	12	yes	no	yes	yes	yes	yes	yes	yes	yes	yes	yes	yes	yes	0	no	no	no	no	no	no	no	no	no	no	no	no	no	no	no	no	no	no	no	no	no	no	no	no	no	no	no	no	no	no	no	0	no	no
703701	12	yes	no	yes	yes	yes	yes	yes	yes	yes	yes	yes	yes	yes	0	no	no	no	no	no	no	no	no	no	no	no	no	no	no	no	no	no	no	no	no	no	no	no	no	no	no	no	no	no	no	no	0	no	no
702293	12	yes	no	yes	yes	yes	yes	yes	yes	yes	yes	yes	yes	yes	0	no	no	no	no	no	no	no	no	no	no	no	no	no	no	no	no	no	no	no	no	no	no	no	no	no	no	no	no	no	no	no	0	no	no
702210	12	yes	no	yes	yes	yes	yes	yes	yes	yes	yes	yes	yes	yes	0	no	no	no	no	no	no	no	no	no	no	no	no	no	no	no	no	no	no	no	no	no	no	no	no	no	no	no	no	no	no	no	16	no	no
702332	12	yes	no	yes	yes	yes	yes	yes	yes	yes	yes	yes	yes	yes	0	no	no	no	no	no	no	no	no	no	no	no	no	no	no	no	no	no	no	no	no	no	no	no	no	no	no	no	no	no	no	no	16	no	no
702287	12	yes	no	yes	yes	yes	yes	yes	yes	yes	yes	yes	yes	yes	0	no	no	no	no	no	no	no	no	no	no	no	no	no	no	no	no	no	no	no	no	no	no	no	no	no	no	no	no	no	no	no	0	no	no
702466	12	yes	no	yes	yes	yes	yes	yes	yes	yes	yes	yes	yes	yes	0	no	no	no	no	no	no	no	no	no	no	no	no	no	no	no	no	no	no	no	no	no	no	no	no	no	no	no	no	no	no	no	0	no	no
702419	12	yes	no	yes	yes	yes	yes	yes	yes	yes	yes	yes	yes	yes	0	no	no	no	no	no	no	no	no	no	no	no	no	no	no	no	no	no	no	no	no	no	no	no	no	no	no	no	no	no	no	no	0	no	no
702464	12	yes	no	yes	yes	yes	yes	yes	yes	yes	yes	yes	yes	yes	0	no	no	no	no	no	no	no	no	no	no	no	no	no	no	no	no	no	no	no	no	no	no	no	no	no	no	no	no	no	no	no	16	no	no
702427	12	yes	no	yes	yes	yes	yes	yes	yes	yes	yes	yes	yes	yes	0	no	no	no	no	no	no	no	no	no	no	no	no	no	no	no	no	no	no	no	no	no	no	no	no	no	no	no	no	no	no	no	16	no	no
702455	12	yes	no	yes	yes	yes	yes	yes	yes	yes	yes	yes	yes	yes	0	no	no	no	no	no	no	no	no	no	no	no	no	no	no	no	no	no	no	no	no	no	no	no	no	no	no	no	no	no	no	no	16	no	no
[truncated: 165 more rows]
[truncated: 193 more columns]

## Sheet: S5
Table S5. logistic regression analysis to test for association of candidate virulence genes with MSD.
Gene	Controls	Cases	Total	P-value
[truncated: 408 more rows]

## Sheet: S6
Table S6. Association of putative virulence genes with MSD
[truncated: 36 more rows]

[truncated: 1 more sheets: File S1]
